# Supplementary material for: The influence of dietary supplementation with ginger ethanol extract on laying hens’ production performance, antioxidant capacity, and gut microbiota
Source: Front Vet Sci. 2025 Sep 23;12:1652982. doi: 10.3389/fvets.2025.1652982 (PMC12502258; doi:10.3389/fvets.2025.1652982)
Supplement: Supplementary file 1 [file Table_1.XLSX]

## Sheet: 代谢物一二级鉴定定量总表
ID	name	mz	rt	exact_mass	ppm	formula	precursor_type	class	sub_class	KEGG	KEGG_Pathway	CAS	hmdb	library	level	posneg	A1	A2	A3
M229T217	D-Octopine	229.119	217.2	246.133	28.2204	C9H18N4O4	[M+H-H2O]+	Carboxylic acids and derivatives	Amines	C04137	Amino acid metabolism; Membrane transport	34522-32-2		MetaDNA	2	pos	7.7865e+07	8.86325e+07	9.67353e+07
M151T148	(-)-Carvone	151.113	148.1	150.105	5.45292	C10H14O	[M+H]+	Organic oxides	Carbonyl compounds	C01767	Global and overview maps; Metabolism of terpenoids and polyketides	6485-40-1		MetaDNA	2	pos	2.59052e+08	1.44908e+08	1.60467e+08
M151T136	D-Cathine	151.095	135.6	151.1	29.7817	C9H13NO	[M]+	Benzene and substituted derivatives	Alcohols and polyols	C08300	Chemical structure transformation maps; Amino acid metabolism; Global and overview maps	492-39-7		MetaDNA	2	pos	7.93979e+06	9.26304e+06	9.19114e+06
M168T259	Pyridoxal	168.066	259.5	167.058	6.09286	C8H9NO3	[M+H]+	Azacyclic compounds	Alcohols and polyols	C00250	Metabolism of cofactors and vitamins; Global and overview maps; Digestive system	66-72-8	HMDB0001545	MetaDNA	2	pos	4.78951e+07	4.67918e+07	5.28176e+07
M188T60	2-Keto-6-acetamidocaproate	188.092	59.8	187.084	2.78587	C8H13NO4	[M+H]+	Carboxylic acids and derivatives	Alpha-keto acids and derivatives	C05548	Amino acid metabolism; Global and overview maps	59403-50-8	HMDB0012150	MetaDNA	2	pos	1.09921e+08	1.09557e+08	1.21575e+08
M332T609	17alpha,20alpha-Dihydroxypregn-4-en-3-one	332.231	608.6	332.235	12.6417	C21H32O3	[M]+	Organic oxides	Alcohols and polyols	C04518	Lipid metabolism	652-69-7	HMDB0011653	MetaDNA	2	pos	1.61983e+07	1.50117e+07	1.43399e+07
M279T62	Phaseolic acid	279.038	61.5	296.053	28.5473	C13H12O8	[M+H-H2O]+	Benzene and substituted derivatives	1-hydroxy-2-unsubstituted benzenoids	C10483		53755-04-7		MetaDNA	2	pos	1.25482e+08	1.21993e+08	7.72443e+07
M221T601	Nootkatol	221.189	601	220.183	5.7688	C15H24O	[M+H]+	Organooxygen compounds	Alcohols and polyols	C17915		53643-07-5/50763-67-2	HMDB0013688	MetaDNA	2	pos	6.03669e+07	6.92372e+06	6.97975e+06
M303T530	alpha-Zearalenol	303.16	530	320.162	16.2755	C18H24O5	[M+H-H2O]+	Benzene and substituted derivatives	1-hydroxy-2-unsubstituted benzenoids	C14750		36455-72-8	HMDB0041824	MetaDNA	2	pos	3.54748e+07	3.80734e+07	2.94387e+07
M249T35	Confertin	249.152	35.4	248.141	14.9469	C15H20O3	[M+H]+	Carboxylic acids and derivatives	Carbonyl compounds	C09378		19908-69-1		MetaDNA	2	pos	181617	2.95405e+07	4.29853e+07
M339T421	5,6-DHET	339.252	421	338.246	3.17167	C20H34O4	[M+H]+	Carboxylic acids and derivatives	Alcohols and polyols	C14772	Lipid metabolism; Nervous system; Global and overview maps	213382-49-1	HMDB0002343	MetaDNA	2	pos	2.54438e+07	2.44864e+07	2.53136e+07
M101T94	Triethylamine	101.06	94.5	101.12	0.210416	C6H15N	[M]+	Amines	Tertiary amines	C14691		121-44-8	HMDB0032539	BioDeepDB	2	pos	5.95275e+07	4.89014e+07	5.12562e+07
M102T188	Isovaleric acid	102.092	188.2	102.068	1.24232	C5H10O2	[M]+	Fatty Acyls	Fatty acids and conjugates	C08262	Chemical structure transformation maps; Global and overview maps; Digestive system	503-74-2	HMDB0000718	BioDeepDB	2	pos	3.05107e+08	3.19276e+08	3.31727e+08
M106T68	L-Serine	106.05	67.9	105.043	0.928998	C3H7NO3	[M+H]+	Carboxylic acids and derivatives	Amino acids, peptides, and analogues	C00065	Cancer: overview; Membrane transport; Metabolism of other amino acids; Chemical structure transformation maps; Drug resistance: antimicrobial; Signal transduction; Digestive system; Lipid metabolism; Carbohydrate metabolism; Biosynthesis of other secondary metabolites; Translation; Amino acid metabolism; Energy metabolism; Global and overview maps	56-45-1	HMDB0000187	BioDeepDB	2	pos	6.11475e+07	5.4362e+07	6.55387e+07
M109T37	m-Cresol	109.102	36.6	108.058	0.0639993	C7H8O	[M+H]+	Phenols	Cresols	C01467	Xenobiotics biodegradation and metabolism; Global and overview maps	108-39-4	HMDB0002048	BioDeepDB	2	pos	565423	2.15872e+07	2.62529e+07
M110T36	Catechol	110.02	35.8	110.037	0.0746913	C6H6O2	[M]+			C00090	Xenobiotics biodegradation and metabolism; Global and overview maps	120-80-9 / 12385-08-9		BioDeepDB	2	pos	4.00613e+07	3.85314e+07	1.50757e+07
M111T136	Hydroquinone	111.044	135.7	110.037	2.91775	C6H6O2	[M+H]+	Phenols	Benzenediols	C00530	Amino acid metabolism; Xenobiotics biodegradation and metabolism; Global and overview maps	123-31-9	HMDB0002434	BioDeepDB	2	pos	7.67084e+06	9.8033e+06	8.49186e+06
M113T84	Uracil	113.035	83.9	112.027	0.0094153	C4H4N2O2	[M+H]+	Diazines	Pyrimidines and pyrimidine derivatives	C00106	Metabolism of cofactors and vitamins; Metabolism of other amino acids; Global and overview maps; Nucleotide metabolism	66-22-8	HMDB0000300	BioDeepDB	2	pos	1.98985e+08	1.80824e+08	1.99236e+08
M115T255	Dihydrouracil	115.112	255.1	114.043	0.409015	C4H6N2O2	[M+H]+	Diazines	Pyrimidines and pyrimidine derivatives	C00429	Metabolism of cofactors and vitamins; Metabolism of other amino acids; Global and overview maps; Nucleotide metabolism	504-07-4	HMDB0000076	BioDeepDB	2	pos	4.10043e+07	7.54268e+07	7.83573e+07
M118T325	Indole	118.065	324.8	117.058	9.65143e-05	C8H7N	[M+H]+	Indoles and derivatives	Indoles	C00463	Amino acid metabolism; Biosynthesis of other secondary metabolites; Global and overview maps; Digestive system	120-72-9	HMDB0000738	BioDeepDB	2	pos	5.55303e+07	6.48306e+07	6.71174e+07
M118T53	L-Valine	118.087	53.2	117.079	2.54051	C5H11NO2	[M+H]+	Carboxylic acids and derivatives	Amino acids, peptides, and analogues	C00183	Cancer: overview; Metabolism of cofactors and vitamins; Metabolism of other amino acids; Membrane transport; Digestive system; Biosynthesis of other secondary metabolites; Translation; Amino acid metabolism; Chemical structure transformation maps; Global and overview maps	72-18-4	HMDB0000883	BioDeepDB	2	pos	8.10628e+09	8.05686e+09	7.90546e+09
M119T556	Phenylacetic acid	119.086	555.6	136.052	4.03475	C8H8O2	[M+H-H2O]+	Benzene and substituted derivatives		C07086	Amino acid metabolism; Xenobiotics biodegradation and metabolism; Global and overview maps	103-82-2	HMDB0000209	BioDeepDB	2	pos	1.55423e+08	1.60132e+08	1.61407e+08
M124T686	3-Hydroxybenzyl alcohol glucoside	124.087	685.9	124.052	0.192668	C7H8O2	[M]+	Organooxygen compounds	Carbohydrates and carbohydrate conjugates	C03351	Xenobiotics biodegradation and metabolism; Global and overview maps	143995-98-6 / 620-24-6	HMDB0038331	BioDeepDB	2	pos	4.56528e+07	3.61958e+07	7.33054e+06
M126T41_2	Ciliatine	125.987	41.4	125.024	0.560614	C2H8NO3P	[M+H]+	Organic phosphonic acids and derivatives	Organic phosphonic acids	C03557	Membrane transport; Metabolism of other amino acids; Global and overview maps	2041-14-7	HMDB0011747	BioDeepDB	2	pos	4.49321e+07	4.65327e+07	4.69545e+07
M127T65	Thymine	127.051	65.5	126.043	0.0546748	C5H6N2O2	[M+H]+	Diazines	Pyrimidines and pyrimidine derivatives	C00178	Global and overview maps; Nucleotide metabolism	65-71-4	HMDB0000262	BioDeepDB	2	pos	1.79769e+08	1.86422e+08	1.56108e+08
M146T65	4-Acetamidobutanoic acid	146.081	64.8	145.074	0.739201	C6H11NO3	[M+H]+	Carboxylic acids and derivatives	Amino acids, peptides, and analogues	C02946	Amino acid metabolism; Global and overview maps	3025-96-5	HMDB0003681	BioDeepDB	2	pos	2.63923e+08	1.42926e+08	2.18118e+08
M130T73	Pipecolic acid	130.05	73.4	129.079	23.3503	C6H11NO2	[M+H]+	Carboxylic acids and derivatives	Amino acids, peptides, and analogues	C00408	Chemical structure transformation maps; Amino acid metabolism; Biosynthesis of other secondary metabolites; Global and overview maps	535-75-1 / 3105-95-1	HMDB0000070	BioDeepDB	2	pos	5.83713e+08	5.84904e+08	5.2021e+08
M132T110	cis-4-Hydroxy-L-proline	132.101	110.1	131.058	10.8153	C5H9NO3	[M+H]+			C01015		618-27-9 / 51-35-4 / 30724-02-8		BioDeepDB	2	pos	1.35659e+08	1.54306e+08	2.73004e+08
M149T344	trans-Cinnamate	149.06	344.5	148.052	3.5181	C9H8O2	[M+H]+			C00423	Metabolism of cofactors and vitamins; Biosynthesis of other secondary metabolites; Amino acid metabolism; Chemical structure transformation maps; Global and overview maps	140-10-3		BioDeepDB	2	pos	1.88025e+07	1.87678e+07	1.97498e+07
M132T62	cis-4-Hydroxy-D-proline	132.066	61.9	131.058	1.60482	C5H9NO3	[M+H]+	Carboxylic acids and derivatives	Amino acids, peptides, and analogues	C03440	Amino acid metabolism; Global and overview maps	2584-71-6	HMDB0060460	BioDeepDB	2	pos	3.0553e+08	3.20711e+08	3.26677e+08
M132T334	L-Isoleucine	132.101	333.5	131.095	8.1453	C6H13NO2	[M+H]+	Carboxylic acids and derivatives	Amino acids, peptides, and analogues	C00407	Cancer: overview; Metabolism of other amino acids; Digestive system; Biosynthesis of other secondary metabolites; Infectious disease: bacterial; Translation; Amino acid metabolism; Chemical structure transformation maps; Global and overview maps	73-32-5	HMDB0000172	BioDeepDB	2	pos	3.73255e+07	4.22431e+07	4.33339e+07
M132T248	Leucine	132.102	247.6	131.095	0.283748	C6H13NO2	[M+H]+	Carboxylic acids and derivatives	Amino acids, peptides, and analogues	C16439		328-39-2	HMDB0062203	BioDeepDB	2	pos	1.72462e+08	1.79829e+08	5.01536e+07
M135T285	Perillyl alcohol	135.117	284.8	152.12	1.4802	C10H16O	[M+H-H2O]+	Prenol lipids	Monoterpenoids	C02452	Global and overview maps; Metabolism of terpenoids and polyketides	536-59-4/18457-55-1	HMDB0003634	BioDeepDB	2	pos	5.73525e+08	3.65506e+08	5.91614e+08
M138T392	Tyramine	138.136	392.5	137.084	17.7965	C8H11NO	[M+H]+	Benzene and substituted derivatives	Phenethylamines	C00483	Chemical structure transformation maps; Digestive system; Biosynthesis of other secondary metabolites; Signaling molecules and interaction; Amino acid metabolism; Energy metabolism; Global and overview maps	51-67-2	HMDB0000306	BioDeepDB	2	pos	8.0331e+07	8.09777e+07	8.1012e+07
M158T429	Pelargonic acid	158.155	428.7	158.131	5.8181	C9H18O2	[M]+	Fatty Acyls	Fatty acids and conjugates	C01601		112-05-0	HMDB0000847	BioDeepDB	2	pos	6.91447e+07	6.50809e+07	9.90535e+07
M142T38	O-Phosphoethanolamine	141.96	38.2	141.019	6.65334	C2H8NO4P	[M+H]+	Organic phosphoric acids and derivatives	Phosphate esters	C00346	Lipid metabolism; Signal transduction; Global and overview maps; Drug resistance: antimicrobial	1071-23-4	HMDB0000224	BioDeepDB	2	pos	6.63549e+07	8.36427e+07	5.01611e+07
M161T131	Pimelic acid	161.093	130.7	160.074	5.17332	C7H12O4	[M+H]+	Fatty Acyls	Fatty acids and conjugates	C02656	Metabolism of cofactors and vitamins; Global and overview maps	111-16-0	HMDB0000857	BioDeepDB	2	pos	3.69974e+07	3.62783e+07	3.97956e+07
M146T71	4-Guanidinobutanoic acid	146.093	71.2	145.085	2.90226	C5H11N3O2	[M+H]+	Carboxylic acids and derivatives	Amino acids, peptides, and analogues	C01035	Amino acid metabolism; Global and overview maps	463-00-3	HMDB0003464	BioDeepDB	2	pos	2.81629e+08	3.14142e+08	3.30393e+08
M148T51	L-Glutamic acid	148.061	51.5	147.053	1.29112	C5H9NO4	[M+H]+	Carboxylic acids and derivatives	Amino acids, peptides, and analogues	C00025	Neurodegenerative disease; Biosynthesis of other secondary metabolites; Substance dependence; Cellular community - eukaryotes; Energy metabolism; Metabolism of other amino acids; Excretory system; Carbohydrate metabolism; Cancer: overview; Membrane transport; Cell growth and death; Signal transduction; Nervous system; Digestive system; Environmental adaptation; Amino acid metabolism; Chemical str…	56-86-0	HMDB0000148	BioDeepDB	2	pos	1.82707e+08	1.77364e+08	1.60972e+08
M167T41_2	Desaminotyrosine	167.013	41.3	166.063	3.94526	C9H10O3	[M+H]+	Phenylpropanoic acids		C01744		501-97-3	HMDB0002199	BioDeepDB	2	pos	1.54295e+07	1.68025e+07	1.55103e+07
M155T35	2,3-Butanediol	154.991	34.6	154.012	6.66982	C4H10O2S2	[M+H]+	Organooxygen compounds	Alcohols and polyols	C00265		513-85-9 / 3483-12-3	HMDB0003156	BioDeepDB	2	pos	3.64479e+07	3.73138e+07	3.0401e+07
M157T35	Uracil 5-carboxylate	156.967	35.2	156.017	0.677826	C5H4N2O4	[M+H]+			C03030		23945-44-0		BioDeepDB	2	pos	3.46435e+07	2.6936e+07	2.07505e+07
M159T142	4,5-Dihydroorotic acid	158.962	141.5	158.033	4.43028	C5H6N2O4	[M+H]+	Carboxylic acids and derivatives	Amino acids, peptides, and analogues	C00337	Global and overview maps; Nucleotide metabolism	155-54-4 / 5988-19-2	HMDB0000528	BioDeepDB	2	pos	7.20117e+07	6.49982e+07	1.57888e+07
M163T35	Acetylcysteine	162.999	35.1	163.03	2.6571	C5H9NO3S	[M]+	Carboxylic acids and derivatives	Amino acids, peptides, and analogues	C06809		616-91-1	HMDB0001890	BioDeepDB	2	pos	1.6144e+07	1.6968e+07	8.59504e+06
M181T87	Acetylcholine chloride	181.086	86.8	181.087	3.31334	C7H16NO2. Cl	[M]+			C08201		60-31-1		BioDeepDB	2	pos	9.44331e+07	2.57568e+07	2.09504e+07
M167T424	Phthalic acid	167.106	423.6	166.027	2.38947	C8H6O4	[M+H]+	Benzene and substituted derivatives	Benzoic acids and derivatives	C01606	Membrane transport; Xenobiotics biodegradation and metabolism; Global and overview maps	88-99-3 / 3198-29-6	HMDB0002107	BioDeepDB	2	pos	7.52101e+08	7.62684e+08	7.67668e+08
M170T73	Pyridoxine	170.082	73.1	169.074	0.0184154	C8H11NO3	[M+H]+	Pyridines and derivatives	Pyridoxines	C00314	Metabolism of cofactors and vitamins; Global and overview maps	65-23-6	HMDB0000239	BioDeepDB	2	pos	4.35316e+08	4.31447e+08	4.52546e+08
M169T76	Norepinephrine	169.098	75.8	169.074	8.00276	C8H11NO3	[M]+	Phenols	Benzenediols	C00547	Circulatory system; Nervous system; Signal transduction; Sensory system; Endocrine system; Digestive system; Environmental adaptation; Signaling molecules and interaction; Amino acid metabolism; Cellular community - eukaryotes; Cellular community - prokaryotes; Global and overview maps	51-41-2	HMDB0000216	BioDeepDB	2	pos	4.02603e+08	4.10905e+08	4.08507e+08
M153T370_1	3,4-Dihydroxyphenylglycol	153.056	370	170.058	4.57349	C8H10O4	[M+H-H2O]+	Phenols	Benzenediols	C05576	Amino acid metabolism; Global and overview maps	28822-73-3/3343-19-9	HMDB0000318	BioDeepDB	2	pos	3.46972e+07	3.69883e+07	3.88455e+07
M188T183	N-Alpha-acetyllysine	188.071	183	188.116	3.5431	C8H16N2O3	[M]+	Carboxylic acids and derivatives	Amino acids, peptides, and analogues	C12989		1946-82-3	HMDB0000446	BioDeepDB	2	pos	2.41149e+09	2.32644e+09	2.26509e+09
M171T39_2	Dihydroxyacetone phosphate	171.149	39.2	169.998	0.141079	C3H7O6P	[M+H]+	Organooxygen compounds	Carbohydrates and carbohydrate conjugates	C00111	Metabolism of cofactors and vitamins; Carbohydrate metabolism; Lipid metabolism; Energy metabolism; Global and overview maps	57-04-5	HMDB0001473	BioDeepDB	2	pos	3.37071e+06	8.44967e+06	8.83816e+06
M172T34	3-Dehydroshikimate	171.995	34	172.037	7.59541	C7H8O5	[M]+			C02637	Chemical structure transformation maps; Amino acid metabolism; Global and overview maps; Metabolism of terpenoids and polyketides	2922-42-1		BioDeepDB	2	pos	6.11195e+07	4.02963e+07	3.57563e+07
M190T63	N-Acetylglutamic acid	190.071	62.5	189.064	0.0131016	C7H11NO5	[M+H]+	Carboxylic acids and derivatives	Amino acids, peptides, and analogues	C00624	Amino acid metabolism; Global and overview maps	1188-37-0	HMDB0001138	BioDeepDB	2	pos	1.46812e+08	1.37676e+08	1.15542e+08
M192T182	5-Hydroxyindoleacetic acid	192.066	182.3	191.058	1.12212	C10H9NO3	[M+H]+	Indoles and derivatives	Indolyl carboxylic acids and derivatives	C05635	Amino acid metabolism; Nervous system; Global and overview maps	54-16-0	HMDB0000763	BioDeepDB	2	pos	1.44249e+07	1.59202e+07	1.78156e+07
M178T187	D-Gulono-1,4-lactone	178.135	187.5	178.048	5.91151	C6H10O6	[M]+			C05410		6322-07-2		BioDeepDB	2	pos	1.98424e+08	4.37158e+08	2.5405e+08
M180T64	Paraxanthine	180.088	64.3	180.065	3.98597	C7H8N4O2	[M]+	Imidazopyrimidines	Purines and purine derivatives	C13747	Chemical structure transformation maps; Biosynthesis of other secondary metabolites; Global and overview maps	611-59-6	HMDB0001860	BioDeepDB	2	pos	1.4494e+08	1.41187e+08	1.3044e+08
M180T302	D-Fructose	180.102	302.3	180.063	4.79308	C6H12O6	[M]+	Organooxygen compounds	Carbohydrates and carbohydrate conjugates	C00095	Endocrine and metabolic disease; Membrane transport; Sensory system; Digestive system; Carbohydrate metabolism; Global and overview maps	53188-23-1 / 87-81-0	HMDB0000660	BioDeepDB	2	pos	6.98539e+07	5.94874e+07	6.40608e+07
M181T122	Theophylline	181.134	122.2	180.065	2.0742	C7H8N4O2	[M+H]+	Imidazopyrimidines	Purines and purine derivatives	C07130	Chemical structure transformation maps; Biosynthesis of other secondary metabolites; Global and overview maps	58-55-9	HMDB0001889	BioDeepDB	2	pos	4.04384e+08	4.26726e+08	3.17247e+08
M183T38	Sorbitol	182.984	38.2	182.079	3.59023	C6H14O6	[M+H]+	Organooxygen compounds	Carbohydrates and carbohydrate conjugates	C00794	Carbohydrate metabolism; Membrane transport; Global and overview maps	50-70-4	HMDB0000247	BioDeepDB	2	pos	5.24429e+07	5.55751e+07	3.00273e+07
M185T36	3,4-Dihydroxymandelic acid	184.986	36.5	184.037	3.09082	C8H8O5	[M+H]+			C05580	Amino acid metabolism; Global and overview maps	14883-87-5	HMDB0001866	BioDeepDB	2	pos	3.69646e+07	1.98635e+07	1.95054e+07
M190T216	Kynurenic acid	190.051	216.2	189.043	3.06409	C10H7NO3	[M+H]+	Quinolines and derivatives	Quinoline carboxylic acids	C01717	Amino acid metabolism; Global and overview maps	492-27-3	HMDB0000715	BioDeepDB	2	pos	8.33575e+08	8.85443e+08	8.80563e+08
M215T280_2	Dethiobiotin	215.139	279.8	214.132	0.35326	C10H18N2O3	[M+H]+	Fatty Acyls	Fatty acids and conjugates	C01909	Metabolism of cofactors and vitamins; Global and overview maps	533-48-2	HMDB0003581	BioDeepDB	2	pos	5.63228e+07	5.73557e+07	5.92517e+07
M201T35	Dodecanoic acid	200.972	35	200.178	0.430404	C12H24O2	[M+H]+	Fatty Acyls	Fatty acids and conjugates	C02679	Lipid metabolism; Biosynthesis of other secondary metabolites; Global and overview maps	143-07-7	HMDB0000638	BioDeepDB	2	pos	1.63402e+07	1.37998e+07	1.21853e+07
M204T52	N-Acetyl-D-glucosamine	204.087	52	221.09	19.7661	C8H15NO6	[M+H-H2O]+	Organooxygen compounds	Carbohydrates and carbohydrate conjugates	C00140	Carbohydrate metabolism; Membrane transport; Global and overview maps	7512-17-6	HMDB0000215	BioDeepDB	2	pos	1.34189e+07	1.2781e+07	1.13634e+07
M223T64	L-Cystathionine	223.072	64.1	222.067	11.0995	C7H14N2O4S	[M+H]+	Carboxylic acids and derivatives	Amino acids, peptides, and analogues	C02291	Amino acid metabolism; Global and overview maps	56-88-2	HMDB0000099	BioDeepDB	2	pos	8.40239e+07	8.09259e+07	6.28027e+07
M224T33	Hydroxykynurenine	223.987	33.1	224.08	4.98732	C10H12N2O4	[M]+	Organooxygen compounds	Carbonyl compounds	C02794		484-78-6 / 2147-61-7	HMDB0000732	BioDeepDB	2	pos	1.63746e+07	4.97132e+06	1.76934e+07
M226T378	Porphobilinogen	226.181	377.5	226.095	0.631128	C10H14N2O4	[M]+	Organonitrogen compounds	Amines	C00931	Metabolism of cofactors and vitamins; Global and overview maps	487-90-1	HMDB0000245	BioDeepDB	2	pos	7.08377e+07	7.41299e+07	5.72644e+07
M220T111	Pantothenic acid	220.118	110.8	219.111	1.92624	C9H17NO5	[M+H]+	Alcohols and polyols	Polyols	C00864	Metabolism of cofactors and vitamins; Metabolism of other amino acids; Global and overview maps; Digestive system	79-83-4 / 20938-62-9 / 137-08-6	HMDB0000210	BioDeepDB	2	pos	4.09743e+09	2.81817e+09	3.10391e+09
M252T73_2	5'-Deoxyadenosine	252.11	73.1	251.102	4.45837	C10H13N5O3	[M+H]+	5'-deoxyribonucleosides		C05198		4754-39-6	HMDB0001983	BioDeepDB	2	pos	2.91835e+07	2.76297e+07	2.63252e+07
M282T82	1-Methyladenosine	282.121	81.8	281.112	3.48365	C11H15N5O4	[M+H]+	Purine nucleosides		C02494		15763-06-1	HMDB0003331	BioDeepDB	2	pos	1.56495e+07	5.58996e+07	4.73445e+07
M283T557	Oleic acid	283.265	556.9	282.256	4.99031	C18H34O2	[M+H]+	Fatty Acyls	Fatty acids and conjugates	C00712	Lipid metabolism; Chemical structure transformation maps; Aging	112-80-1	HMDB0000207	BioDeepDB	2	pos	4.09442e+07	3.89746e+07	3.57052e+07
M284T73	Guanosine	284.101	73.4	283.092	4.37014	C10H13N5O5	[M+H]+	Purine nucleosides		C00387	Membrane transport; Global and overview maps; Nucleotide metabolism	118-00-3	HMDB0000133	BioDeepDB	2	pos	1.96684e+08	1.8959e+08	1.65644e+08
M287T560	Arachidonic acid	287.239	559.7	304.24	20.3106	C20H32O2	[M+H-H2O]+	Fatty Acyls	Fatty acids and conjugates	C00219	Circulatory system; Cell growth and death; Nervous system; Sensory system; Endocrine system; Lipid metabolism; Structure-based classification; Immune system; Infectious disease: parasitic; Global and overview maps	506-32-1	HMDB0001043	BioDeepDB	2	pos	1.90698e+07	4.61188e+07	1.84032e+08
M289T603	8,11,14-Eicosatrienoic acid	289.252	603.1	306.256	12.9091	C20H34O2	[M+H-H2O]+	Fatty Acyls	Fatty acids and conjugates	C03242	Lipid metabolism; Global and overview maps	1783-84-2	HMDB0002925	BioDeepDB	2	pos	3.28017e+07	8.18221e+06	8.9684e+06
M290T408	Epiandrosterone	290.268	407.7	290.225	4.2646	C19H30O2	[M]+	Steroids and steroid derivatives	Androstane steroids	C07635	Xenobiotics biodegradation and metabolism; Global and overview maps	481-29-8	HMDB0000365	BioDeepDB	2	pos	7.03954e+08	7.55175e+08	1.09387e+08
M312T651	Arachidic acid	312.327	651.3	312.303	5.42938	C20H40O2	[M]+	Fatty Acyls	Fatty acids and conjugates	C06425	Lipid metabolism	506-30-9	HMDB0002212	BioDeepDB	2	pos	4.17984e+07	6.76622e+07	4.17454e+07
M338T619_1	Erucic acid	338.341	618.9	338.318	1.38999	C22H42O2	[M]+	Fatty Acyls	Fatty acids and conjugates	C08316	Lipid metabolism	112-86-7	HMDB0002068	BioDeepDB	2	pos	1.61997e+08	2.25787e+09	1.46775e+09
M334T406	Nicotinamide ribotide	334.295	406.4	334.057	1.17233	C11H15N2O8P	[M]+	Pyridine nucleotides	Nicotinamide nucleotides	C00455	Metabolism of cofactors and vitamins; Global and overview maps	1094-61-7	HMDB0000229	BioDeepDB	2	pos	3.77989e+08	4.57123e+08	3.80353e+08
M393T253	Ursodeoxycholic acid	393.21	252.6	392.293	0.41202	C24H40O4	[M+H]+	Steroids and steroid derivatives	Bile acids, alcohols and derivatives	C07880	Lipid metabolism	128-13-2	HMDB0000946	BioDeepDB	2	pos	2.56115e+07	3.69971e+07	4.30718e+07
M397T466	Ergocalciferol	397.2	466.5	396.339	0.823781	C28H44O	[M+H]+	Steroids and steroid derivatives	Vitamin D and derivatives	C05441	Lipid metabolism; Global and overview maps	50-14-6	HMDB0000900	BioDeepDB	2	pos	1.45836e+06	1.96187e+06	1.6691e+06
M100T323	Cyclohexylamine	100.113	322.6	99.1048	7.99098	C6H13N	[M+H]+	Organonitrogen compounds	Cyclohexylamines	C00571	Xenobiotics biodegradation and metabolism; Global and overview maps	108-91-8	HMDB0031404	BioDeepDB	2	pos	2.46557e+08	2.3418e+08	2.12015e+08
M104T81	gamma-Aminobutyric acid	104.072	80.9	103.063	9.60877	C4H9NO2	[M+H]+	Carboxylic acids and derivatives	Amino acids, peptides, and analogues	C00334	Metabolism of cofactors and vitamins; Metabolism of other amino acids; Signal transduction; Nervous system; Sensory system; Endocrine system; Carbohydrate metabolism; Signaling molecules and interaction; Amino acid metabolism; Cellular community - prokaryotes; Global and overview maps	56-12-2	HMDB0000112	BioDeepDB	2	pos	1.51531e+08	2.48165e+08	2.46443e+08
M105T156	2-Phenylethanol	105.07	155.6	122.073	3.61388	C8H10O	[M+H-H2O]+	Benzene and substituted derivatives		C05853	Amino acid metabolism	60-12-8	HMDB0033944	BioDeepDB	2	pos	2.27174e+07	2.54305e+07	2.67334e+07
M107T299	m-Xylene	107.086	299.4	106.078	7.69472	C8H10	[M+H]+	Benzene and substituted derivatives	Xylenes	C07208	Xenobiotics biodegradation and metabolism; Global and overview maps	108-38-3	HMDB0059810	BioDeepDB	2	pos	2.25139e+08	2.21865e+08	2.32273e+08
M107T233	o-Xylene	107.086	232.8	106.078	6.7609	C8H10	[M+H]+	Benzene and substituted derivatives	Xylenes	C07212	Xenobiotics biodegradation and metabolism; Global and overview maps	95-47-6	HMDB0059851	BioDeepDB	2	pos	1.07393e+07	1.16784e+07	1.18793e+07
M113T500	3-Methyl-2-oxovaleric acid	113.06	499.7	130.063	2.65346	C6H10O3	[M+H-H2O]+	Keto acids and derivatives	Short-chain keto acids and derivatives	C03465		1460-34-0	HMDB0000491	BioDeepDB	2	pos	9.76686e+06	1.83047e+06	1.11674e+07
M138T89_1	Pentylenetetrazole	138.092	89	138.09	3.26439	C6H10N4	[M]+			C13692		54-95-5		BioDeepDB	2	pos	3.31441e+07	2.44237e+07	3.66598e+07
M123T73_2	Niacinamide	123.055	73.1	122.048	0	C6H6N2O	[M+H]+	Pyridines and derivatives	Pyridinecarboxylic acids and derivatives	C00153	Metabolism of cofactors and vitamins; Global and overview maps; Aging; Digestive system	98-92-0	HMDB0001406	BioDeepDB	2	pos	2.30882e+08	2.46284e+08	2.36823e+08
M130T54_1	(2E)-Decenoyl-ACP	130.086	54.4	129.079	0.76872	C6H11NO2	[M+H]+	Carboxylic acids and derivatives	Amino acids, peptides, and analogues	C03969		52-52-8	HMDB0062225	BioDeepDB	2	pos	6.37763e+09	6.44578e+09	6.34882e+09
M131T52_2	N-Acetylputrescine	131.118	51.9	130.111	1.52534	C6H14N2O	[M+H]+	Carboximidic acids and derivatives	Carboximidic acids	C02714	Amino acid metabolism; Global and overview maps	18233-70-0/5699-41-2	HMDB0002064	BioDeepDB	2	pos	1.38978e+08	1.45681e+08	1.51776e+08
M132T131	L-Leucine	132.101	130.6	131.095	7.38829	C6H13NO2	[M+H]+	Carboxylic acids and derivatives	Amino acids, peptides, and analogues	C00123	Membrane transport; Signal transduction; Digestive system; Biosynthesis of other secondary metabolites; Translation; Amino acid metabolism; Chemical structure transformation maps; Global and overview maps	61-90-5	HMDB0000687	BioDeepDB	2	pos	6.76814e+07	7.8217e+07	7.86281e+07
M137T295	2-Methylbenzoic acid	137.059	294.8	136.052	5.84297	C8H8O2	[M+H]+	Benzene and substituted derivatives	Benzoic acids and derivatives	C07215	Xenobiotics biodegradation and metabolism; Global and overview maps	118-90-1	HMDB0002340	BioDeepDB	2	pos	1.93169e+08	8.05989e+07	9.85575e+07
M137T550	4-Methoxybenzaldehyde	137.06	549.8	136.052	4.37764	C8H8O2	[M+H]+	Benzene and substituted derivatives	Benzoyl derivatives	C10761		123-11-5	HMDB0029686	BioDeepDB	2	pos	4.61124e+09	2.56589e+09	4.90283e+09
M137T243	beta-Geraniol	137.133	243.1	154.136	0	C10H18O	[M+H-H2O]+	Prenol lipids	Monoterpenoids	C01500	Chemical structure transformation maps; Global and overview maps; Metabolism of terpenoids and polyketides	106-24-1	HMDB0035155	BioDeepDB	2	pos	7.32699e+07	5.8195e+07	5.71007e+07
M137T453	Gamma-terpinene	137.133	453	136.125	0.729221	C10H16	[M+H]+	Unsaturated hydrocarbons	Branched unsaturated hydrocarbons	C09900		99-85-4	HMDB0005806	BioDeepDB	2	pos	3.99228e+08	3.51942e+08	3.4402e+08
M146T43_1	L-Glutamine	146.082	43	146.069	5.97122	C5H10N2O3	[M]+	Carboxylic acids and derivatives	Amino acids, peptides, and analogues	C00064	Cancer: overview; Metabolism of cofactors and vitamins; Chemical structure transformation maps; Membrane transport; Nervous system; Excretory system; Digestive system; Carbohydrate metabolism; Nucleotide metabolism; Translation; Amino acid metabolism; Energy metabolism; Global and overview maps	5959-95-5	HMDB0003423	BioDeepDB	2	pos	4.18117e+06	5.35648e+06	5.11452e+06
M147T43_2	L-Lysine	147.113	43.2	146.106	3.39874	C6H14N2O2	[M+H]+	Carboxylic acids and derivatives	Amino acids, peptides, and analogues	C00047	Metabolism of cofactors and vitamins; Digestive system; Biosynthesis of other secondary metabolites; Translation; Amino acid metabolism; Chemical structure transformation maps; Global and overview maps	56-87-1	HMDB0000182	BioDeepDB	2	pos	2.16387e+08	2.24338e+08	1.95433e+08
M133T146	2-Methoxy-4-vinylphenol	133.06	145.6	150.068	4.25372	C9H10O2	[M+H-H2O]+	Phenols	Methoxyphenols	C17883		7786-61-0	HMDB0013744	MoNA	2	pos	1.25273e+08	1.98503e+08	1.3321e+08
M151T228	(+)-(S)-Carvone	151.112	228.3	150.105	1.48234	C10H14O	[M+H]+	Prenol lipids	Monoterpenoids	C11383	Global and overview maps; Metabolism of terpenoids and polyketides	2244-16-8	HMDB0004487	BioDeepDB	2	pos	1.09828e+08	3.05885e+07	1.27692e+08
M152T73_1	Guanine	152.058	73.4	151.049	5.26117	C5H5N5O	[M+H]+	Imidazopyrimidines	Purines and purine derivatives	C00242	Global and overview maps; Nucleotide metabolism	73-40-5	HMDB0000132	BioDeepDB	2	pos	1.92151e+08	1.87561e+08	1.90377e+08
M153T256	(-)-cis-Carveol	153.128	256.3	152.12	2.6122	C10H16O	[M+H]+	Prenol lipids	Monoterpenoids	C11395	Metabolism of terpenoids and polyketides	2102-59-2	HMDB0036082	BioDeepDB	2	pos	3.09698e+09	3.25575e+09	2.87146e+09
M156T44	L-Histidine	156.078	43.6	155.07	5.12566	C6H9N3O2	[M+H]+	Carboxylic acids and derivatives	Amino acids, peptides, and analogues	C00135	Cancer: overview; Membrane transport; Metabolism of other amino acids; Digestive system; Biosynthesis of other secondary metabolites; Translation; Amino acid metabolism; Chemical structure transformation maps; Global and overview maps	71-00-1	HMDB0000177	BioDeepDB	2	pos	3.08347e+07	2.63874e+07	1.80834e+07
M169T488	Undecanoic acid	169.159	488.3	186.162	26.212	C11H22O2	[M+H-H2O]+	Fatty Acyls	Fatty acids and conjugates	C17715		112-37-8	HMDB0000947	BioDeepDB	2	pos	1.22697e+08	1.38345e+08	1.26698e+08
M183T302	Homovanillic acid	183.065	301.6	182.058	1.09251	C9H10O4	[M+H]+	Phenols	Methoxyphenols	C05582	Amino acid metabolism; Nervous system; Global and overview maps	306-08-1	HMDB0000118	BioDeepDB	2	pos	1.68468e+07	1.50353e+07	3.13901e+07
M184T76	4-Pyridoxic acid	184.061	76.3	183.053	3.93347	C8H9NO4	[M+H]+	Pyridines and derivatives	Pyridinecarboxylic acids and derivatives	C00847	Metabolism of cofactors and vitamins; Global and overview maps	82-82-6	HMDB0000017	BioDeepDB	2	pos	2.46933e+08	2.06732e+08	1.97167e+08
M203T255	(-)-alpha-Curcumene	203.179	255.4	202.172	1.96871	C15H22	[M+H]+	Prenol lipids	Sesquiterpenoids	C09649		4176-17-4	HMDB0061838	BioDeepDB	2	pos	1.48985e+08	2.66277e+08	2.34659e+08
M193T340	Sinapyl alcohol	193.087	340.4	210.089	0	C11H14O4	[M+H-H2O]+	Phenols	Methoxyphenols	C02325	Chemical structure transformation maps; Biosynthesis of other secondary metabolites; Global and overview maps	537-33-7	HMDB0013070	BioDeepDB	2	pos	6.60042e+08	6.69098e+08	6.71808e+08
M203T661	Caryophyllene alpha-oxide	203.179	660.9	220.183	19.8544	C15H24O	[M+H-H2O]+	Prenol lipids	Sesquiterpenoids	C16908		1139-30-6	HMDB0036789	BioDeepDB	2	pos	5.96777e+07	6.75423e+07	1.84589e+07
M204T560	beta-Caryophyllene	204.183	560.2	204.188	24.4879	C15H24	[M]+	Prenol lipids	Sesquiterpenoids	C09629	Global and overview maps; Metabolism of terpenoids and polyketides	87-44-5	HMDB0036792	BioDeepDB	2	pos	1.57153e+08	6.24591e+08	6.63502e+08
M205T629	alpha-Cedrene	205.195	629.2	204.188	0.487341	C15H24	[M+H]+	Prenol lipids	Sesquiterpenoids	C09630		469-61-4	HMDB0059695	BioDeepDB	2	pos	5.21272e+07	5.2719e+07	5.1883e+07
M207T347	Sinapic acid	207.066	346.5	224.069	23.3452	C11H12O5	[M+H-H2O]+	Cinnamic acids and derivatives	Hydroxycinnamic acids and derivatives	C00482	Chemical structure transformation maps; Biosynthesis of other secondary metabolites; Global and overview maps	530-59-6/530-59-6 7362-37-0/7362-37-0	HMDB0032616	BioDeepDB	2	pos	1.56593e+07	1.71456e+07	1.23598e+07
M219T72	gamma-Glutamylalanine	219.098	72.2		0.912835	C7H11N2O5R	[M+H]+	Carboxylic acids and derivatives	Amino acids, peptides, and analogues	C03740	Metabolism of other amino acids; Global and overview maps	5875-41-2	HMDB0006248	BioDeepDB	2	pos	5.13989e+07	3.8636e+07	4.03382e+07
M219T36	Capsidiol	219.177	35.8	236.178	8.21255	C15H24O2	[M+H-H2O]+	Prenol lipids	Sesquiterpenoids	C09627	Metabolism of terpenoids and polyketides	37208-05-2	HMDB0002352	BioDeepDB	2	pos	519314	5.02646e+07	4.40326e+07
M265T264	(S)-Abscisic acid	265.144	264.1	264.136	2.35344	C15H20O4	[M+H]+	Prenol lipids	Sesquiterpenoids	C06082	Chemical structure transformation maps; Signal transduction; Global and overview maps; Metabolism of terpenoids and polyketides	21293-29-8	HMDB0035140	BioDeepDB	2	pos	1.90417e+08	2.01408e+08	1.8797e+08
M261T655	6-Paradol	261.189	654.6	278.188	14.5488	C17H26O3	[M+H-H2O]+	Benzene and substituted derivatives	Phenols and derivatives	C10482		27113-22-0	HMDB0030801	BioDeepDB	2	pos	3.5637e+07	3.21248e+07	3.03776e+07
M268T73	Adenosine	268.106	73.3	267.097	5.31134	C10H13N5O4	[M+H]+	Purine nucleosides		C00212	Circulatory system; Membrane transport; Signal transduction; Endocrine system; Neurodegenerative disease; Signaling molecules and interaction; Nucleotide metabolism; Substance dependence; Global and overview maps	58-61-7	HMDB0000050	BioDeepDB	2	pos	4.85687e+08	5.27652e+08	4.61767e+08
M287T448	N1,N12-Diacetylspermine	287.238	448.2	286.237	22.1976	C14H30N4O2	[M+H]+	Carboximidic acids and derivatives	Carboximidic acids	C03413		61345-83-3	HMDB0002172	BioDeepDB	2	pos	1.8492e+07	3.11526e+07	5.39496e+07
M291T191	N-(L-Arginino)succinate	291.136	191.3	290.123	19.6609	C10H18N4O6	[M+H]+	Carboxylic acids and derivatives	Amino acids, peptides, and analogues	C03406	Amino acid metabolism; Global and overview maps	2387-71-5	HMDB0000052	mzCloud	2	pos	2.95017e+08	3.1156e+08	2.58198e+08
M282T76	2'-O-Methyladenosine	282.121	75.9		5.31686	C11H16N5O7P(C5H8O6PR)n(C5H8O6PR)n	[M+H]+	Purine nucleosides		C04779		2140-79-6	HMDB0004326	BioDeepDB	2	pos	9.12332e+07	6.15943e+07	5.16997e+07
M269T594	Retinol	269.227	593.7	286.23	0.0697794	C20H30O	[M+H-H2O]+			C00473	Metabolism of cofactors and vitamins; Global and overview maps; Digestive system	68-26-8 11103-57-4 / 11103-57-4 / 68-26-8		BioDeepDB	2	pos	7.31875e+07	8.21956e+07	1.30299e+08
M310T52	N-Acetyl-a-neuraminic acid	310.114	51.7	309.106	0.123947	C11H19NO9	[M+H]+	Organooxygen compounds	Carbohydrates and carbohydrate conjugates	C19909		21646-00-4	HMDB0000773	BioDeepDB	2	pos	2.28166e+07	1.98305e+07	2.41497e+07
M295T535	9-OxoODE	295.227	534.5	294.219	0.338723	C18H30O3	[M+H]+	Fatty Acyls	Lineolic acids and derivatives	C14766	Lipid metabolism	54232-59-6	HMDB0004669	BioDeepDB	2	pos	4.94188e+08	8.81485e+08	5.19048e+08
M317T572	15-Deoxy-d-12,14-PGJ2	317.212	572.3	316.204	0.0834542	C20H28O3	[M+H]+	Fatty Acyls	Eicosanoids	C14717	Lipid metabolism	87893-55-8	HMDB0005079	BioDeepDB	2	pos	3.1205e+07	2.99133e+07	3.59423e+07
M300T593	Palmitoylethanolamide	300.291	592.7	299.282	2.9971	C18H37NO2	[M+H]+	Carboximidic acids and derivatives	Carboximidic acids	C16512	Signaling molecules and interaction	544-31-0	HMDB0002100	BioDeepDB	2	pos	1.75113e+08	1.90039e+08	2.12181e+08
M300T470	Sphingosine	300.29	470.4	299.282	1.99807	C18H37NO2	[M+H]+	Organonitrogen compounds	Amines	C00319	Lipid metabolism; Cell growth and death; Signal transduction; Global and overview maps	123-78-4	HMDB0000252	BioDeepDB	2	pos	6.25045e+08	6.59002e+08	7.47211e+08
M301T530	12-KETE	301.217	529.8	318.219	16.7122	C20H30O3	[M+H-H2O]+	Fatty Acyls	Fatty acids and conjugates	C14807	Lipid metabolism	108437-64-5	HMDB0013633	BioDeepDB	2	pos	1.0549e+08	1.41513e+08	1.7579e+08
M320T499	Chloroquine	320.196	499	319.182	21.5493	C18H26ClN3	[M+H]+	Quinolines and derivatives	Aminoquinolines and derivatives	C07625		54-05-7	HMDB0014746	BioDeepDB	2	pos	1.09388e+09	1.10554e+09	5.18068e+06
M369T449_1	Curcumin	369.133	449.1	368.126	1.28951	C21H20O6	[M+H]+	Diarylheptanoids	Linear diarylheptanoids	C10443	Biosynthesis of other secondary metabolites; Global and overview maps	458-37-7	HMDB0002269	BioDeepDB	2	pos	2.59091e+07	2.78915e+07	2.61635e+07
M398T486_1	Salmeterol	398.273	486.4	415.272	19.6699	C25H37NO4	[M+H-H2O]+	Benzene and substituted derivatives	Benzyl alcohols	C07241		89365-50-4	HMDB0015073	BioDeepDB	2	pos	1.18165e+09	1.45403e+09	1.47847e+09
M467T345	Tobramycin	467.271	345.2	467.259	19.5262	C18H37N5O9	[M-H2O+NH4]+	Organooxygen compounds	Carbohydrates and carbohydrate conjugates	C00397	Biosynthesis of other secondary metabolites; Global and overview maps	32986-56-4	HMDB0014822	BioDeepDB	2	pos	6.91389e+07	1.21183e+08	1.4687e+08
M182T371	Ecgonine methyl ester	182.118	371.2	199.121	27.0923	C10H17NO3	[M+H-H2O]+	Tropane alkaloids		C12448	Chemical structure transformation maps; Biosynthesis of other secondary metabolites; Global and overview maps	7143-09-1	HMDB0006406	MoNA	2	pos	7.63247e+07	1.09062e+08	1.04463e+08
M188T248	Deethylatrazine	188.071	248.4	187.062	7.5716	C6H10ClN5	[M+H]+	Triazines	Aminotriazines	C06559	Xenobiotics biodegradation and metabolism; Global and overview maps	6190-65-4	HMDB0033249	mzCloud	2	pos	1.48767e+07	4.21418e+07	4.08249e+07
M163T247	Nicotine	163.124	247	162.116	3.21229	C10H14N2	[M+H]+	Pyridines and derivatives	Pyrrolidinylpyridines	C00745	Environmental adaptation; Biosynthesis of other secondary metabolites; Xenobiotics biodegradation and metabolism; Substance dependence; Chemical structure transformation maps; Global and overview maps	54-11-5	HMDB0001934	MoNA	2	pos	9.49333e+06	9.15759e+06	1.00729e+07
M133T43	Ornithine	133.097	43.2	132.09	1.68298	C5H12N2O2	[M+H]+	Carboxylic acids and derivatives	Amino acids, peptides, and analogues	C00077	Membrane transport; Metabolism of other amino acids; Biosynthesis of other secondary metabolites; Amino acid metabolism; Chemical structure transformation maps; Global and overview maps	3184-13-2/70-26-8	HMDB0000214	BioDeepDB	2	pos	2.51713e+07	2.62708e+07	2.29813e+07
M137T73	Hypoxanthine	137.046	73.4	136.038	0.802721	C5H4N4O	[M+H]+	Imidazopyrimidines	Purines and purine derivatives	C00262	Global and overview maps; Nucleotide metabolism	68-94-0	HMDB0000157	BioDeepDB	2	pos	1.87404e+08	1.82765e+08	1.82538e+08
M164T326	Quinic acid	164.108	326.1	163.1	3.71685	C10H13NO	[M+H]+	Organooxygen compounds	Alcohols and polyols	C06746		77-95-2/877-95-2	HMDB0003072	MoNA	2	pos	8.17605e+07	8.3306e+07	7.76387e+07
M114T61	1-Pyrroline-5-carboxylic acid	114.055	61.4	113.048	1.10074	C5H7NO2	[M+H]+	Carboxylic acids and derivatives	Amino acids, peptides, and analogues	C04322		2906-39-0	HMDB0001301	BioDeepDB	2	pos	2.31244e+08	1.23198e+08	2.16956e+08
M128T171	Dihydrothymine	128.071	171.3	128.059	1.70587	C5H8N2O2	[M]+	Diazines	Pyrimidines and pyrimidine derivatives	C00906		696-04-8	HMDB0000079	BioDeepDB	2	pos	6.09937e+07	7.57219e+07	7.15537e+07
M137T350	Isoniazid	137.059	349.9	137.059	0	C6H7N3O	[M]+	Pyridines and derivatives	Pyridinecarboxylic acids and derivatives	C07054	Xenobiotics biodegradation and metabolism	54-85-3	HMDB0015086	MoNA	2	pos	1.07458e+09	3.57817e+08	1.61327e+09
M151T117	Geranic acid	151.112	117.1	168.115	26.6955	C10H16O2	[M+H-H2O]+	Prenol lipids	Monoterpenoids	C16461	Global and overview maps; Metabolism of terpenoids and polyketides	459-80-3/4698-08-2	HMDB0036103	MoNA	2	pos	1.23649e+08	1.44022e+08	1.62167e+08
M155T301	Geraniol	155.144	300.8	154.136	3.37752	C10H18O	[M+H]+	Prenol lipids	Monoterpenoids	C09871	Chemical structure transformation maps; Metabolism of terpenoids and polyketides	106-25-2	HMDB0005812	MoNA	2	pos	8.95349e+07	8.67002e+07	8.96111e+07
M177T288	Isoferulic acid	177.055	288.1	194.058	26.7374	C10H10O4	[M+H-H2O]+	Cinnamic acids and derivatives	Hydroxycinnamic acids and derivatives	C10470		537-73-5	HMDB0000955	mzCloud	2	pos	4.18791e+07	4.50671e+07	4.59738e+07
M181T251	Nicotinuric acid	181.061	251.2	180.054	3.99864	C8H8N2O3	[M+H]+	Carboxylic acids and derivatives	Amino acids, peptides, and analogues	C05380	Metabolism of cofactors and vitamins	583-08-4	HMDB0003269	MoNA	2	pos	5.81827e+06	6.23018e+06	6.85537e+06
M188T42_2	N8-Acetylspermidine	188.176	42.2	187.168	0.0272455	C9H21N3O	[M+H]+	Carboximidic acids and derivatives	Carboximidic acids	C01029		34450-15-2 / 13431-24-8	HMDB0002189	BioDeepDB	2	pos	3.54036e+07	3.46753e+07	2.15583e+07
M189T132	Glycylleucine	189.12	132	188.116	15.1669	C8H16N2O3	[M+H]+	Carboxylic acids and derivatives	Amino acids, peptides, and analogues	C02155		869-19-2	HMDB0000759	MoNA	2	pos	9.01669e+07	7.81097e+06	7.99306e+06
M217T318	beta-Alanyl-L-lysine	217.136	318.1	217.143	29.9351	C9H19N3O3	[M]+	Peptidomimetics	Hybrid peptides	C05341	Metabolism of other amino acids; Global and overview maps		HMDB0060442	MoNA	2	pos	5.78621e+07	6.94121e+07	4.77102e+07
M235T284	Curcumenol	235.17	284.2	234.162	1.37773	C15H22O2	[M+H]+	Prenol lipids	Sesquiterpenoids	C16942		19431-84-6	HMDB0033960	MoNA	2	pos	6.45401e+07	6.93845e+07	6.75753e+07
M276T87_1	N-Acetylmuramate	276.108	86.5	293.111	15.3346	C11H19NO8	[M+H-H2O]+	Organooxygen compounds	Carbohydrates and carbohydrate conjugates	C02713	Carbohydrate metabolism; Membrane transport; Global and overview maps	61633-75-8/10597-89-4	HMDB0060493	MoNA	2	pos	1.84552e+08	1.7463e+08	1.89149e+08
M333T50	dIMP	333.069	50.3	332.052	27.694	C10H13N4O7P	[M+H]+	Purine nucleotides	Purine deoxyribonucleotides	C06196	Nucleotide metabolism	3393-18-8	HMDB0006555	MoNA	2	pos	2.73218e+07	2.32268e+07	2.69737e+07
M127T37	Phloroglucinol	127.04	37.4	126.032	10.4219	C6H6O3	[M+H]+	Benzene and substituted derivatives	Phenols and derivatives	C02183	Xenobiotics biodegradation and metabolism; Global and overview maps	108-73-6	HMDB0013675	mzCloud	2	pos	7.29601e+07	7.03973e+07	7.8128e+07
M137T372	1,8-Cineole	137.132	372.3	154.136	28.6876	C10H18O	[M+H-H2O]+	Oxanes		C09844	Sensory system; Global and overview maps; Metabolism of terpenoids and polyketides	470-82-6	HMDB0004472	mzCloud	2	pos	2.55838e+08	2.09291e+08	2.07945e+08
M143T180	cis,cis-Muconate	143.035	180	142.027	4.36258	C6H6O4	[M+H]+	Fatty Acyls	Fatty acids and conjugates	C02480	Xenobiotics biodegradation and metabolism; Global and overview maps	c("505-70-4", "1119-72-8")	HMDB0006331	mzCloud	2	pos	3.61744e+07	2.7494e+07	3.65033e+07
M150T136	D-Cathinone	150.092	136.1	149.084	2.61868	C9H11NO	[M+H]+			C08301	Chemical structure transformation maps; Amino acid metabolism; Global and overview maps	71031-15-7		BioDeepDB	2	pos	8.49823e+07	9.14889e+07	9.50997e+07
M153T375	Geranial	153.128	374.7	152.12	2.76893	C10H16O	[M+H]+	Prenol lipids	Monoterpenoids	C01499	Chemical structure transformation maps; Global and overview maps; Metabolism of terpenoids and polyketides	c("141-27-5", "5392-40-5")	HMDB0035078	mzCloud	2	pos	2.49406e+08	2.72482e+08	2.72662e+08
M159T183_1	1,5-Naphthalenediamine	159.092	182.8	158.084	3.29369	C10H10N2	[M+H]+	Extractables/Leachables; Textile Chemicals/Auxiliary/Dyes; Industrial Chemicals		C19463		2243-62-1		mzCloud	2	pos	5.46266e+07	5.20339e+07	4.87952e+07
M162T73	Kanosamine	162.077	73.1	179.079	29.8254	C6H13NO5	[M+H-H2O]+	Endogenous Metabolites		C12212	Biosynthesis of other secondary metabolites; Global and overview maps; Metabolism of terpenoids and polyketides			mzCloud	2	pos	1.34183e+08	1.52322e+08	1.3469e+08
M163T325	Safrole	163.076	324.8	162.068	2.60002	C10H10O2	[M+H]+	Benzodioxoles		C10490		94-59-7	HMDB0033591	mzCloud	2	pos	3.9106e+08	1.07084e+08	3.88418e+08
M165T313	4-Phenylbutyrate	165.091	313.4	164.084	1.35683	C10H12O2	[M+H]+	Benzene and substituted derivatives		C21793		1821-12-1	HMDB0000543	mzCloud	2	pos	4.29225e+08	3.08715e+08	3.11857e+08
M165T55_1	3,4-Dihydroxyphenylpropanoate	165.055	54.7	182.058	28.0755	C9H10O4	[M+H-H2O]+	Phenylpropanoic acids		C10447	Amino acid metabolism	1078-61-1	HMDB0000423	mzCloud	2	pos	6.09665e+07	6.47929e+07	5.48113e+07
M165T464	Jasmone	165.128	464.4	164.12	1.96212	C11H16O	[M+H]+	Organooxygen compounds	Carbonyl compounds	C08490		488-10-8	HMDB0035601	mzCloud	2	pos	8.73552e+07	5.24181e+07	5.41084e+07
M205T113	Alanyltryptophan	205.097	113.3	204.09	1.57974	C11H12N2O2	[M+H]+	Carboxylic acids and derivatives	Amino acids, peptides, and analogues	C00806		54-12-6	HMDB0013209	BioDeepDB	2	pos	1.73098e+08	1.67104e+08	1.61115e+08
M219T545	Nootkatone	219.175	545.3	218.167	1.02202	C15H22O	[M+H]+	Prenol lipids	Sesquiterpenoids	C17914		4674-50-4	HMDB0013687	mzCloud	2	pos	1.99869e+08	2.98755e+08	2.34739e+08
M219T493	Zerumbone	219.175	492.8	218.167	1.47827	C15H22O	[M+H]+	Prenol lipids	Sesquiterpenoids	C20262		471-05-6	HMDB0036667	mzCloud	2	pos	1.54144e+08	6.50042e+08	6.42983e+08
M206T275	Diethylpropion	206.155	275.1	205.147	4.96714	C13H19NO	[M+H]+	Organooxygen compounds	Carbonyl compounds	C06954		c("90-84-6", "134-80-5")	HMDB0015072	mzCloud	2	pos	4.95598e+07	5.55842e+07	5.48656e+07
M235T516	Polygodial	235.17	515.5	234.162	1.80295	C15H22O2	[M+H]+	Endogenous Metabolites		C09712		6754-20-7		mzCloud	2	pos	1.35173e+08	1.30393e+08	1.3976e+08
M234T291	Methylphenidate	234.149	291.4	233.142	1.81081	C14H19NO2	[M+H]+	Organonitrogen compounds	Amines	C07196		113-45-1	HMDB0014566	mzCloud	2	pos	1.17048e+08	1.17984e+08	1.16138e+08
M266T297	Mirtazapine	266.162	296.9	265.158	10.8054	C17H19N3	[M+H]+	Piperazinoazepines		C07570		61337-67-5 / 85650-52-8	HMDB0014514	BioDeepDB	2	pos	4.05657e+07	4.13508e+07	4.2808e+07
M265T216	Qing Hau Sau	265.144	216.4	282.147	17.8544	C15H22O5	[M+H-H2O]+	Endogenous Metabolites; Natural Products/Medicines		C09538		63968-64-9		mzCloud	2	pos	9.21912e+07	9.40838e+07	1.00593e+08
M298T654	Tridemorph	298.311	653.8	297.303	0.415674	C19H39NO	[M+H]+	Oxazinanes	Morpholines	C11285		c("24602-86-6", "81412-43-3", "NA")	HMDB0031810	mzCloud	2	pos	2.69125e+07	2.36164e+07	2.29757e+07
M303T658	EPA (d5)	303.232	658.2	302.225	0.580414	C20H30O2	[M+H]+	Fatty Acyls	Fatty acids and conjugates	C06428	Lipid metabolism	10417-94-4	HMDB0001999	mzCloud	2	pos	3.21463e+07	3.30906e+07	3.67042e+07
M303T416	19(R)-HETE	303.232	416.4	320.235	13.8149	C20H32O3	[M+H-H2O]+	Endogenous Metabolites		C14749	Lipid metabolism; Global and overview maps	115461-39-7		mzCloud	2	pos	1.55562e+08	1.62085e+08	1.56791e+08
M326T604	Oleoylethanolamide	326.307	604.4	325.298	5.58982	C20H39NO2	[M+H]+	Organonitrogen compounds	Amines	C20792	Signal transduction	111-58-0	HMDB0002088	mzCloud	2	pos	1.51636e+08	1.24864e+08	1.41998e+08
M318T443	Phytosphingosine	318.3	443.1	317.293	0.703738	C18H39NO3	[M+H]+	Organonitrogen compounds	Amines	C12144	Lipid metabolism; Global and overview maps	554-62-1	HMDB0004610	mzCloud	2	pos	7.66292e+08	8.1264e+08	7.9276e+08
M367T569	(15Z)-Tetracosenoic acid	367.356	568.9	366.35	3.47347	C24H46O2	[M+H]+	Fatty Acyls	Fatty acids and conjugates	C08323	Lipid metabolism	506-37-6	HMDB0002368	mzCloud	2	pos	2.371e+07	4.52519e+07	3.70366e+07
M100T172	2-Pyrrolidinone	100.076	171.8	99.0684	0.140864	C5H9NO	[M+H]+	Pyrrolidines	Pyrrolidones	C11118		616-45-5 / 872-50-4	HMDB0002039	BioDeepDB	2	pos	2.0058e+08	2.25819e+08	1.37757e+08
M101T145	Methyl isobutyl ketone	101.096	144.9	100.089	0.152171	C6H12O	[M+H]+	Organooxygen compounds	Carbonyl compounds	C19263		108-10-1	HMDB0002939	BioDeepDB	2	pos	1.02009e+08	1.0531e+08	1.00791e+08
M104T68	Choline	104.108	67.8	104.108	0.0297655	C5H14NO	[M]+	Organonitrogen compounds	Quaternary ammonium salts	C00114	Cancer: overview; Membrane transport; Nervous system; Digestive system; Lipid metabolism; Amino acid metabolism; Global and overview maps	62-49-7	HMDB0000097	BioDeepDB	2	pos	1.62643e+08	1.66914e+08	1.77877e+08
M107T102	Benzaldehyde	107.049	102.1	106.042	1.42341	C7H6O	[M+H]+	Benzene and substituted derivatives	Benzoyl derivatives	C00261	Xenobiotics biodegradation and metabolism; Global and overview maps	100-52-7	HMDB0006115	BioDeepDB	2	pos	3.03213e+07	2.33114e+07	3.29787e+07
M112T110	Histamine	112.087	110.2	111.08	0.730764	C5H9N3	[M+H]+	Organonitrogen compounds	Amines	C00388	Nervous system; Sensory system; Digestive system; Target-based classification: G protein-coupled receptors; Signaling molecules and interaction; Amino acid metabolism; Immune disease; Chemical structure transformation maps; Immune system; Global and overview maps	51-45-6	HMDB0000870	BioDeepDB	2	pos	1.42933e+08	1.81954e+08	1.90027e+08
M114T214	Epsilon-caprolactam	114.092	214	113.084	0.0181904	C6H11NO	[M+H]+	Lactams	Caprolactams	C06593	Xenobiotics biodegradation and metabolism; Global and overview maps	105-60-2	HMDB0062769	BioDeepDB	2	pos	3.2788e+08	2.97584e+08	3.10106e+08
M117T53	Glutarate semialdehyde	117.055	52.6	116.047	0.120762	C5H8O3	[M+H]+	Fatty Acyls	Fatty acids and conjugates	C03273	Amino acid metabolism; Global and overview maps	5746-02-1	HMDB0012233	BioDeepDB	2	pos	2.76532e+07	2.81837e+07	2.89588e+07
M124T305	Isonicotinic acid	124.04	305	123.032	0.247207	C6H5NO2	[M+H]+	Pyridines and derivatives	Pyridinecarboxylic acids and derivatives	C07446	Xenobiotics biodegradation and metabolism	55-22-1	HMDB0060665	BioDeepDB	2	pos	8.01112e+07	6.5085e+07	6.85623e+07
M126T149	5-Aminoimidazole-4-carboxamide	126.056	149.5	126.054	9.30293	C4H6N4O	[M]+	Azoles	Imidazoles	C04051	Global and overview maps; Nucleotide metabolism	360-97-4	HMDB0003192	BioDeepDB	2	pos	1.10728e+08	1.20744e+08	1.20798e+08
M126T74	Aminohydroquinone	126.056	73.7	125.048	4.92123	C6H7NO2	[M+H]+			C14604	Xenobiotics biodegradation and metabolism; Global and overview maps			BioDeepDB	2	pos	5.4546e+07	5.62488e+07	5.55525e+07
M127T176	Maltol	127.039	176.4	126.032	0.0820711	C6H6O3	[M+H]+	Pyrans	Pyranones and derivatives	C11918	Global and overview maps; Metabolism of terpenoids and polyketides	118-71-8	HMDB0030776	BioDeepDB	2	pos	1.39629e+08	9.49029e+07	9.94147e+07
M127T262	1,2,3-Trihydroxybenzene	127.038	262.4	126.032	4.53406	C6H6O3	[M+H]+	Benzene and substituted derivatives	Phenols and derivatives	C01108	Xenobiotics biodegradation and metabolism; Global and overview maps; Target-based classification: Enzymes	87-66-1	HMDB0013674	BioDeepDB	2	pos	4.28263e+07	4.43819e+07	4.21912e+07
M128T259	(R)-5,6-Dihydrothymine	128.071	258.9	128.059	0.301149	C5H8N2O2	[M]+			C21028	Global and overview maps; Nucleotide metabolism	86387-01-1		BioDeepDB	2	pos	8.97059e+07	5.67568e+07	5.6708e+07
M131T56	5-Amino-2-oxopentanoic acid	131.054	55.8	131.058	0.0329734	C5H9NO3	[M]+	Keto acids and derivatives	Short-chain keto acids and derivatives	C01110	Amino acid metabolism; Global and overview maps		HMDB0006272	BioDeepDB	2	pos	6.03198e+07	6.17279e+07	6.88533e+07
M132T420	Beta-Leucine	132.104	420.3	131.095	9.72675	C6H13NO2	[M+H]+	Carboxylic acids and derivatives	Amino acids, peptides, and analogues	C02486		5699-54-7	HMDB0003640	BioDeepDB	2	pos	2.07318e+07	2.56666e+07	2.34205e+07
M131T43	Agmatine	131.129	42.5	130.122	0.0685876	C5H14N4	[M+H]+	Organonitrogen compounds	Guanidines	C00179	Amino acid metabolism; Global and overview maps	306-60-5	HMDB0001432	BioDeepDB	2	pos	3.62382e+07	3.78075e+07	2.79978e+07
M136T155_2	Tetrahydropteridine	136.076	155.4	136.075	9.55347	C6H8N4	[M]+	Pteridines and derivatives		C05650		10593-78-9	HMDB0001216	BioDeepDB	2	pos	3.09414e+07	3.24294e+07	3.48264e+07
M155T123	Imidazol-5-yl-pyruvate	155.046	122.8	154.038	4.02462	C6H6N2O3	[M+H]+			C03277	Amino acid metabolism; Global and overview maps			BioDeepDB	2	pos	4.6468e+07	5.02168e+07	4.43304e+07
M140T35	Acetylphosphate	139.985	34.6	139.988	16.4303	C2H5O5P	[M]+	Organic phosphoric acids and derivatives	Phosphate esters	C00227	Carbohydrate metabolism; Energy metabolism; Metabolism of other amino acids; Global and overview maps	590-54-5	HMDB0001494	BioDeepDB	2	pos	2.13089e+07	1.71874e+07	1.7323e+07
M145T37_1	4-Oxoglutaramate	145.051	36.5	145.037	11.4829	C5H7NO4	[M]+			C05572	Amino acid metabolism			BioDeepDB	2	pos	1.12595e+08	1.07851e+08	1.42204e+08
M146T203	8-Hydroxyquinoline	146.06	203.1	145.053	0.525215	C9H7NO	[M+H]+			C19434		148-24-3		BioDeepDB	2	pos	1.7907e+08	1.90948e+08	2.07674e+08
M146T171	(S)-5-Amino-3-oxohexanoate	146.081	171.3	145.074	0.0234648	C6H11NO3	[M+H]+	Keto acids and derivatives	Medium-chain keto acids and derivatives	C03656	Amino acid metabolism; Global and overview maps	19355-90-9	HMDB0012131	BioDeepDB	2	pos	1.54296e+08	1.50952e+08	1.49952e+08
M146T73	(2R,5S)-2,5-Diaminohexanoate	146.118	73.4	146.106	2.41761	C6H14N2O2	[M]+			C05161	Amino acid metabolism; Global and overview maps			BioDeepDB	2	pos	6.04735e+07	4.8842e+07	4.88475e+07
M149T277	Cuminaldehyde	149.097	277.4	148.089	3.00937	C10H12O	[M+H]+	Prenol lipids	Monoterpenoids	C06577	Xenobiotics biodegradation and metabolism; Global and overview maps	122-03-2	HMDB0002214	BioDeepDB	2	pos	6.39055e+07	7.03287e+07	6.51959e+07
M153T35	(1R,4R)-Dihydrocarvone	153.126	34.5	152.12	5.96809	C10H16O	[M+H]+			C11398	Global and overview maps; Metabolism of terpenoids and polyketides	5524-05-0		BioDeepDB	2	pos	1.24399e+06	3.9437e+07	5.14564e+07
M160T210	4-Acetamido-2-aminobutanoic acid	160.097	209.5	160.085	2.54026	C6H12N2O3	[M]+	Carboxylic acids and derivatives	Amino acids, peptides, and analogues	C06442	Amino acid metabolism; Global and overview maps	1190-46-1	HMDB0031411	BioDeepDB	2	pos	4.55437e+08	4.70051e+08	4.67589e+08
M161T534	N(6)-Methyllysine	161.133	533.7	160.121	1.48207	C7H16N2O2	[M+H]+	Carboxylic acids and derivatives	Amino acids, peptides, and analogues	C02728		1188-07-4 / 7622-29-9	HMDB0002038	BioDeepDB	2	pos	7.91072e+07	2.20056e+07	8.62632e+07
M162T83	L-Carnitine	162.113	82.7	161.105	2.14471	C7H15NO3	[M+H]+	Organonitrogen compounds	Quaternary ammonium salts	C00318	Environmental adaptation; Digestive system	541-15-1	HMDB0000062	BioDeepDB	2	pos	2.45762e+07	2.79959e+07	2.42455e+07
M163T418	Methyl cinnamate	163.076	418.4	162.068	1.37335	C10H10O2	[M+H]+			C06358		103-26-4		BioDeepDB	2	pos	1.09684e+10	1.11561e+10	1.10615e+10
M163T37	cis-1,2-Dihydronaphthalene-1,2-diol	163.075	37.3	162.068	4.14534	C10H10O2	[M+H]+			C04314	Xenobiotics biodegradation and metabolism; Global and overview maps			BioDeepDB	2	pos	795453	7.19442e+07	1.006e+08
M181T257	Dulcin	181.098	257.4	180.09	2.89347	C9H12N2O2	[M+H]+	Benzene and substituted derivatives	N-phenylureas	C19415		150-69-6	HMDB0032565	BioDeepDB	2	pos	9.68779e+07	1.13432e+08	9.97385e+07
M166T51	L-Methionine S-oxide	166.054	51.3	165.046	0.000536254	C5H11NO3S	[M+H]+			C02989	Amino acid metabolism	3226-65-1		BioDeepDB	2	pos	4.07758e+07	4.78346e+07	3.72099e+07
M166T61	L-Arabinonate	166.054	61.4	166.048	2.97551	C5H10O6	[M]+			C00545	Carbohydrate metabolism; Global and overview maps	608-53-7		BioDeepDB	2	pos	6.60961e+07	1.79548e+07	6.60807e+07
M166T73	7-Methylguanine	166.072	73.1	165.065	0.00504575	C6H7N5O	[M+H]+	Imidazopyrimidines	Purines and purine derivatives	C02242		578-76-7	HMDB0000897	BioDeepDB	2	pos	2.60934e+08	2.59063e+08	2.55596e+08
M167T328	Perillic acid	167.106	327.9	166.099	3.45293	C10H14O2	[M+H]+	Prenol lipids	Monoterpenoids	C11924	Metabolism of terpenoids and polyketides	7694-45-3	HMDB0004586	BioDeepDB	2	pos	2.14742e+09	2.09989e+09	2.08723e+09
M168T139	Isopyridoxal	168.066	138.7	167.058	2.10395	C8H9NO3	[M+H]+	Pyridines and derivatives	Pyridine carboxaldehydes	C06051	Metabolism of cofactors and vitamins	6560-46-9 / 66-72-8	HMDB0004290	BioDeepDB	2	pos	2.78762e+08	2.8893e+08	2.94333e+08
M169T213	(R)-4-Hydroxymandelate	169.062	212.9	168.042	18.6083	C8H8O4	[M+H]+			C05343	Global and overview maps			BioDeepDB	2	pos	3.31826e+07	4.39826e+07	3.69527e+07
M169T117	(1S,4R)-1-Hydroxy-2-oxolimonene	169.123	117.4	168.115	3.74752	C10H16O2	[M+H]+			C11937	Metabolism of terpenoids and polyketides	24047-73-2 / 24047-74-3		BioDeepDB	2	pos	8.85789e+08	9.2641e+08	9.78866e+08
M170T34	(R)-2-O-Sulfolactate	169.979	33.6	169.988	9.49707	C3H6O6S	[M]+			C17205				BioDeepDB	2	pos	2.62412e+07	2.18671e+07	1.67573e+07
M170T274	8-Amino-7-oxononanoate	170.118	274.2	187.121	28.4155	C9H17NO3	[M+H-H2O]+			C01092	Metabolism of cofactors and vitamins; Global and overview maps	4707-58-8		BioDeepDB	2	pos	7.32845e+07	9.10083e+07	7.54921e+07
M171T260	Limonene-1,2-diol	171.139	259.8	170.131	3.64617	C10H18O2	[M+H]+			C07276	Metabolism of terpenoids and polyketides	1946-00-5		BioDeepDB	2	pos	2.33865e+08	2.69349e+08	2.72746e+08
M190T82_2	Homocitrulline	190.107	82.4	189.111	0.115652	C7H15N3O3	[M+H]+	Carboxylic acids and derivatives	Amino acids, peptides, and analogues	C02427		1190-49-4	HMDB0000679	BioDeepDB	2	pos	2.54797e+08	2.73904e+08	2.67286e+08
M173T184	meso-2,6-Diaminoheptanedioate	173.093	184.5	190.095	27.3495	C7H14N2O4	[M+H-H2O]+			C00680	Amino acid metabolism; Global and overview maps	922-54-3		BioDeepDB	2	pos	3.26961e+07	3.51361e+07	3.82964e+07
M190T61	Diaminopimelic acid	190.108	61.1	190.095	0.666071	C7H14N2O4	[M]+	Carboxylic acids and derivatives	Amino acids, peptides, and analogues	C00666	Amino acid metabolism; Global and overview maps	583-93-7 / 14289-34-0 / NA	HMDB0001370	BioDeepDB	2	pos	1.04084e+09	9.64379e+08	8.93008e+08
M176T301	N-Formyl-L-glutamic acid	176.071	300.5	175.048	0.00832991	C6H9NO5	[M+H]+	Carboxylic acids and derivatives	Amino acids, peptides, and analogues	C01045	Amino acid metabolism; Global and overview maps	1681-96-5	HMDB0003470	BioDeepDB	2	pos	1.19105e+08	1.09213e+08	1.31892e+08
M177T269_1	Serotonin	177.102	268.6	176.095	0.00704134	C10H12N2O	[M+H]+	Indoles and derivatives	Tryptamines and derivatives	C00780	Nervous system; Signal transduction; Sensory system; Digestive system; Target-based classification: G protein-coupled receptors; Development and regeneration; Signaling molecules and interaction; Amino acid metabolism; Cellular community - eukaryotes; Chemical structure transformation maps; Global and overview maps	50-67-9	HMDB0000259	BioDeepDB	2	pos	1.86627e+07	1.64786e+07	7.85422e+07
M179T312	Coniferyl aldehyde	179.071	312.3	178.063	3.87172	C10H10O3	[M+H]+			C02666	Chemical structure transformation maps; Biosynthesis of other secondary metabolites; Global and overview maps	458-36-6		BioDeepDB	2	pos	5.08299e+08	6.04597e+08	6.64197e+08
M181T376	Coniferyl alcohol	181.086	376.3	180.079	2.89365	C10H12O3	[M+H]+	Phenols	Methoxyphenols	C00590	Chemical structure transformation maps; Biosynthesis of other secondary metabolites; Global and overview maps	458-35-5 / 32811-40-8 458-35-5	HMDB0012915	BioDeepDB	2	pos	5.0641e+07	4.95097e+07	8.08567e+07
M180T233	L-Homophenylalanine	180.103	232.8	179.095	1.61839	C10H13NO2	[M+H]+			C17235	Amino acid metabolism; Biosynthesis of other secondary metabolites; Global and overview maps	943-73-7		BioDeepDB	2	pos	2.13513e+07	3.32938e+07	3.00238e+07
M182T109	Hydroxyphenyllactic acid	182.058	109.2	182.058	0	C9H10O4	[M]+	Phenylpropanoic acids		C03672		306-23-0	HMDB0000755	BioDeepDB	2	pos	6.13608e+08	6.19096e+08	6.53344e+08
M183T306_1	5-Oxo-1,2-campholide	183.102	306.1	182.094	4.50021	C10H14O3	[M+H]+			C02952				BioDeepDB	2	pos	6.81117e+07	2.65527e+08	7.23522e+07
M185T239	Sebacic acid	185.118	239.2	202.12	13.278	C10H18O4	[M+H-H2O]+	Fatty Acyls	Fatty acids and conjugates	C08277		111-20-6	HMDB0000792	BioDeepDB	2	pos	2.13515e+08	9.40146e+06	5.58673e+07
M187T73	5-Guanidino-3-methyl-2-oxopentanoate	187.108	73.1	187.096	1.44262	C7H13N3O3	[M]+			C20234				BioDeepDB	2	pos	8.96914e+07	8.99934e+07	9.21562e+07
M188T302	(3S)-6-Acetamido-3-aminohexanoate	188.129	301.9	188.116	3.16186	C8H16N2O3	[M]+			C21604		131887-44-0		BioDeepDB	2	pos	1.62666e+07	6.03542e+07	5.5984e+07
M189T45	7,8-Diaminononanoate	189.16	44.6	188.153	0.0166495	C9H20N2O2	[M+H]+			C01037	Metabolism of cofactors and vitamins; Global and overview maps	21738-21-6		BioDeepDB	2	pos	4.08796e+08	4.11429e+08	3.75864e+08
M193T311	Myristicin	193.087	310.8	192.079	1.733	C11H12O3	[M+H]+	Benzodioxoles		C10480		607-91-0	HMDB0035873	BioDeepDB	2	pos	6.53833e+07	6.69215e+07	6.65656e+07
M197T272	Cantharidin	197.081	272.5	196.074	0.224425	C10H12O4	[M+H]+			C16778		56-25-7		BioDeepDB	2	pos	3.81174e+07	3.73406e+07	3.58287e+07
M219T73	D-Lysopine	219.135	72.6	218.127	2.53381	C9H18N2O4	[M+H]+			C04020	Amino acid metabolism	34522-31-1		BioDeepDB	2	pos	5.67371e+07	6.06576e+07	5.7384e+07
M204T90	O-Acetylcarnitine	204.124	90.2	204.124	2.30055	C9H18NO4	[M]+			C02571	Endocrine and metabolic disease	5080-50-2		BioDeepDB	2	pos	1.90838e+08	2.98471e+08	2.91058e+08
M206T271	Indolelactic acid	206.082	271.1	205.074	1.11748	C11H11NO3	[M+H]+	Indoles and derivatives	Indolyl carboxylic acids and derivatives	C02043		1821-52-9	HMDB0000671	BioDeepDB	2	pos	4.50004e+06	2.24319e+07	2.13057e+07
M207T252	Methyl jasmonate	207.138	252.3	224.141	21.8888	C13H20O3	[M+H-H2O]+	Fatty Acyls	Lineolic acids and derivatives	C11512	Lipid metabolism; Global and overview maps	1211-29-6 / 39924-52-2	HMDB0036583	BioDeepDB	2	pos	4.41083e+07	5.1637e+07	5.12661e+07
M209T89	Pilocarpine	209.129	89.2	208.121	2.68809	C11H16N2O2	[M+H]+			C07474	Chemical structure transformation maps; Global and overview maps	54-71-7 / 92-13-7	HMDB0015217	BioDeepDB	2	pos	1.39922e+08	1.45251e+08	8.21306e+07
M231T302_2	Butyryl-L-carnitine	231.15	302.5	231.147	12.727	C11H21NO4	[M]+			C02862		25576-40-3	HMDB02013	BioDeepDB	2	pos	5.3815e+07	5.78271e+07	7.01434e+07
M221T579	2-trans,6-trans-Farnesal	221.191	579	220.183	1.17983	C15H24O	[M+H]+	Prenol lipids	Sesquiterpenoids	C03461	Global and overview maps; Metabolism of terpenoids and polyketides	502-67-0 / 19317-11-4	HMDB0060356	BioDeepDB	2	pos	1.56805e+08	1.62773e+08	1.72454e+08
M225T159	3-Methoxy-4',5-dihydroxy-trans-stilbene	225.087	158.6	242.094	0.595325	C15H14O3	[M+H-H2O]+			C20154				BioDeepDB	2	pos	7.21954e+07	7.13653e+07	7.84078e+07
M227T273	Genipin	227.092	273	226.084	2.16407	C11H14O5	[M+H]+	Prenol lipids	Monoterpenoids	C09780		6902-77-8	HMDB0035830	BioDeepDB	2	pos	4.38127e+07	4.43725e+07	4.33693e+07
M249T494	Quadrone	249.149	494.3	248.141	0.0091011	C15H20O3	[M+H]+			C09537		66550-08-1		BioDeepDB	2	pos	5.1419e+08	5.38808e+08	4.88044e+08
M233T336	Isoalantolactone	233.154	336	232.146	3.04441	C15H20O2	[M+H]+	Prenol lipids	Terpene lactones	C09484		470-17-7	HMDB0035934	BioDeepDB	2	pos	1.55033e+08	2.24312e+08	1.20839e+08
M235T431	Confertifolin	235.169	431.3	234.162	0.0114763	C15H22O2	[M+H]+			C09376		1811-23-0		BioDeepDB	2	pos	1.15313e+08	1.32919e+08	1.22431e+08
M244T69	Cytidine	244.093	68.5	243.085	0.0551481	C9H13N3O5	[M+H]+			C00475	Membrane transport; Global and overview maps; Nucleotide metabolism	65-46-3		BioDeepDB	2	pos	1.5481e+07	1.99122e+07	2.47648e+07
M265T245	Subaphylline	265.155	245.3	264.147	0.0533022	C14H20N2O3	[M+H]+	Cinnamic acids and derivatives	Hydroxycinnamic acids and derivatives	C10497	Amino acid metabolism; Global and overview maps	501-13-3	HMDB0033463	BioDeepDB	2	pos	8.14728e+07	1.09053e+07	8.66953e+07
M249T174	6-Hydroxymelatonin	249.125	173.6	248.116	2.98019	C13H16N2O3	[M+H]+	Indoles and derivatives	Hydroxyindoles	C05643	Amino acid metabolism	2208-41-5	HMDB0004081	BioDeepDB	2	pos	8.70848e+07	7.96286e+07	8.35668e+07
M276T74	4-Hydroxycinnamoylagmatine	276.144	74	276.159	1.43149	C14H20N4O2	[M]+	Cinnamic acids and derivatives	Hydroxycinnamic acids and derivatives	C04498	Amino acid metabolism; Global and overview maps	7295-86-5	HMDB0033460	BioDeepDB	2	pos	4.24993e+08	3.21336e+08	3.53102e+08
M273T660	Neocembrene	273.258	659.8	272.25	0.00665244	C20H32	[M+H]+			C09140		31570-39-5		BioDeepDB	2	pos	1.89607e+08	1.60105e+08	1.51665e+08
M301T273	5-Nitro-2-(3-phenylpropylamino)benzoic acid	301.12	272.6	300.111	1.41245	C16H16N2O4	[M+H]+			C13705		107254-86-4		BioDeepDB	2	pos	5.68481e+07	4.68695e+07	4.23699e+07
M286T51	N-Glucosylnicotinate	286.092	51.4	286.093	0.0847847	C12H16NO7	[M]+			C03003				BioDeepDB	2	pos	1.65125e+07	1.66211e+07	2.92184e+07
M308T330	Dihydrocapsaicin	308.223	329.6	307.215	2.26994	C18H29NO3	[M+H]+	Benzene and substituted derivatives	Phenols and derivatives	C16952		19408-84-5	HMDB0038457	BioDeepDB	2	pos	5.37122e+08	5.28417e+08	5.10186e+08
M295T231_1	Aspartame	295.129	231.1	294.122	0.0156906	C14H18N2O5	[M+H]+	Carboxylic acids and derivatives	Amino acids, peptides, and analogues	C11045	Sensory system	22839-47-0	HMDB0001894	BioDeepDB	2	pos	1.06381e+09	1.11358e+09	9.82991e+08
M314T73_1	7,8-Dihydropteroic acid	314.094	73.3	314.113	9.38027	C14H14N6O3	[M]+	Pteridines and derivatives	Pterins and derivatives	C00921	Metabolism of cofactors and vitamins; Global and overview maps	2134-76-1	HMDB0001412	BioDeepDB	2	pos	3.89981e+08	3.73221e+08	3.2499e+08
M319T391	5-KETE	319.227	391.3	318.219	0.388438	C20H30O3	[M+H]+	Fatty Acyls	Fatty acids and conjugates	C14732	Lipid metabolism	126432-17-5 / 106154-18-1	HMDB0010217	BioDeepDB	2	pos	1.13565e+07	1.15787e+07	1.96523e+07
M302T217	Fenoxycarb	302.141	216.6	301.131	7.3608	C17H19NO4	[M+H]+			C11078		72490-01-8 / 79127-80-3		BioDeepDB	2	pos	6.75665e+07	6.49051e+07	6.3347e+07
M337T44	Kyotorphin	337.173	44.1	337.175	5.04192	C15H23N5O4	[M]+	Carboxylic acids and derivatives	Amino acids, peptides, and analogues	C02993		70904-56-2	HMDB0005768	BioDeepDB	2	pos	3.69024e+07	3.64599e+07	1.10473e+07
M331T549	17-HYDROXYPROGESTERONE	331.228	549	330.219	2.50334	C21H30O3	[M+H]+			C01176	Lipid metabolism; Endocrine and metabolic disease; Global and overview maps; Endocrine system	3168-01-2		BioDeepDB	2	pos	1.21382e+08	8.79405e+07	1.31104e+08
M337T473	Prostaglandin E1	337.238	473.1	354.241	3.91498	C20H34O5	[M+H-H2O]+	Fatty Acyls	Eicosanoids	C04741		745-65-3	HMDB0001442	BioDeepDB	2	pos	2.17982e+07	2.09372e+07	2.02216e+07
M378T255	Riboflavin reduced	378.168	254.6	378.154	5.89292	C17H22N4O6	[M]+	Pteridines and derivatives	Alloxazines and isoalloxazines	C01007	Metabolism of cofactors and vitamins; Global and overview maps	101652-10-2	HMDB0001557	BioDeepDB	2	pos	2.05782e+07	1.88828e+07	1.53668e+07
M384T386	Myriocin	384.274	386.5	401.278	0.00561951	C21H39NO6	[M+H-H2O]+			C19914		35891-70-4		BioDeepDB	2	pos	4.60911e+07	6.22588e+07	2.99097e+07
M387T328_2	(-)-5'-Demethylyatein	387.145	327.7	386.137	0.964897	C21H22O7	[M+H]+			C21184	Biosynthesis of other secondary metabolites; Global and overview maps			BioDeepDB	2	pos	1.35335e+08	1.96406e+07	1.12193e+08
M410T344_2	Coleonol	410.242	343.8	410.231	21.753	C22H34O7	[M-H2O+NH4]+			C09076		66575-29-9 / 66428-89-5		BioDeepDB	2	pos	5.60979e+07	6.00642e+07	6.19556e+07
M553T534_1	beta-Cryptoxanthin	553.424	534.3	552.433	29.4096	C40H56O	[M+H]+			C08591	Global and overview maps; Metabolism of terpenoids and polyketides	472-70-8		BioDeepDB	2	pos	3.23274e+07	4.52907e+07	4.92635e+07
M101T215	Acetoacetic acid	101.025	214.8	102.032	10.6509	C4H6O3	[M-H]-	Carboxylic acids and derivatives	Beta-keto acids and derivatives	C00164	Signal transduction; Carbohydrate metabolism; Xenobiotics biodegradation and metabolism; Amino acid metabolism; Global and overview maps	541-50-4/141-81-1	HMDB0000060	MetaDNA	2	neg	1.29932e+07	1.42707e+07	1.36412e+07
M103T68	Hydroxypyruvic acid	103.004	68.2	104.011	2.67951	C3H4O4	[M-H]-	Carboxylic acids and derivatives	Alcohols and polyols	C00168	Carbohydrate metabolism; Amino acid metabolism; Global and overview maps; Energy metabolism	1113-60-6	HMDB0001352	MetaDNA	2	neg	4.4731e+07	4.40939e+07	4.13176e+07
M164T203	D-Phenylalanine	164.072	203.4	165.079	1.0727	C9H11NO2	[M-H]-	Benzene and substituted derivatives	Amines	C02265	Amino acid metabolism; Sensory system; Global and overview maps	673-06-3		MetaDNA	2	neg	2.94725e+07	1.93053e+07	3.70578e+07
M342T72_1	Melibiose	342.12	72.2	342.116	12.2765	C12H22O11	[M]-	Organooxygen compounds	Alcohols and polyols	C05400	Carbohydrate metabolism	585-99-9/17296-19-4	HMDB0000048	MetaDNA	2	neg	1.78245e+07	1.46988e+07	1.07671e+07
M203T87	Indolepyruvate	203.057	86.7	203.058	7.38704	C11H9NO3	[M]-	Azacyclic compounds	Alpha-keto acids and derivatives	C00331	Amino acid metabolism; Global and overview maps	35656-49-6/392-12-1	HMDB0060484	MetaDNA	2	neg	4.23071e+06	4.02005e+06	4.98581e+06
M203T333	Tryptophanamide	203.108	333.3	203.106	10.3394	C11H13N3O	[M]-	Azacyclic compounds	Amines	C00977		20696-57-5	HMDB0013318	MetaDNA	2	neg	2.11423e+07	2.41865e+07	2.74783e+07
M425T598	(S)-2,3-Epoxysqualene	425.368	597.9	426.386	26.621	C30H50O	[M-H]-	Epoxides	Ethers	C01054	Lipid metabolism; Chemical structure transformation maps; Global and overview maps; Metabolism of terpenoids and polyketides	54910-48-4/7200-26-2	HMDB0001188	MetaDNA	2	neg	4.61269e+06	5.34876e+07	5.52863e+07
M178T156	Gluconolactone	178.051	156.4	178.048	19.6577	C6H10O6	[M]-	Carboxylic acids and derivatives	Alcohols and polyols	C00198	Carbohydrate metabolism; Global and overview maps	90-80-2	HMDB0000150	MetaDNA	2	neg	4.96935e+07	4.51255e+07	4.4516e+07
M178T136	2-Dehydro-D-glucose	178.052	136.3	178.048	21.3426	C6H10O6	[M]-	Organic oxides	Alcohols and polyols	C02779				MetaDNA	2	neg	7.03957e+06	6.18692e+06	4.93311e+06
M221T321	6-Acetyl-D-glucose	221.067	321	222.074	1.24849	C8H14O7	[M-H]-	Carboxylic acids and derivatives	Alcohols and polyols	C02655				MetaDNA	2	neg	8.97722e+06	8.46234e+06	7.69963e+06
M150T288	(R)-Mandelamide	150.056	288.4	151.063	3.17215	C8H9NO2	[M-H]-	Benzene and substituted derivatives	Alcohols and polyols	C07301	Xenobiotics biodegradation and metabolism; Global and overview maps			MetaDNA	2	neg	4.70484e+06	4.35457e+06	3.9944e+06
M223T93	2-Benzylmalic acid	223.061	93.4	224.069	1.23733	C11H12O5	[M-H]-			C20653	Amino acid metabolism; Global and overview maps	16947-49-2		MetaDNA	2	neg	1.64636e+07	1.54615e+07	1.51975e+07
M129T105	Ketoleucine	129.056	104.9	130.063	5.23805	C6H10O3	[M-H]-	Carboxylic acids and derivatives	Alpha-keto acids and derivatives	C00233	Amino acid metabolism; Biosynthesis of other secondary metabolites; Global and overview maps	816-66-0	HMDB0000695	MetaDNA	2	neg	5.88612e+06	1.74315e+07	2.12493e+07
M179T72	2-Hydroxy-3-(4-hydroxyphenyl)propenoic acid	179.036	72.1	180.042	2.6587	C9H8O4	[M-H]-	Benzene and substituted derivatives	1-hydroxy-2-unsubstituted benzenoids	C05350	Amino acid metabolism; Global and overview maps		HMDB0006915	MetaDNA	2	neg	2.1532e+07	2.45838e+07	2.48984e+07
M117T59	L-Aspartate-semialdehyde	117.042	58.6	117.043	4.27195	C4H7NO3	[M]-	Carboxylic acids and derivatives	Amines	C00441	Amino acid metabolism; Biosynthesis of other secondary metabolites; Global and overview maps	15106-57-7/2338-03-6	HMDB0012249	MetaDNA	2	neg	8.83294e+06	8.19605e+06	8.20167e+06
M101T156	2-Ketobutyric acid	101.024	156.3	102.032	3.95946	C4H6O3	[M-H]-	Keto acids and derivatives	Short-chain keto acids and derivatives	C00109	Carbohydrate metabolism; Amino acid metabolism; Global and overview maps	600-18-0	HMDB0000005	BioDeepDB	2	neg	5.27617e+06	6.41054e+06	6.00438e+06
M101T560	Ethylmethylacetic acid	101.024	560.5	102.068	5.9375	C5H10O2	[M-H]-	Fatty Acyls	Fatty acids and conjugates	C18319	Digestive system	116-53-0	HMDB0002176	BioDeepDB	2	neg	8.42851e+06	1.02006e+07	9.29775e+06
M103T227	(R)-3-Hydroxybutyric acid	103.04	227.3	104.047	3.64905	C4H8O3	[M-H]-	Hydroxy acids and derivatives	Beta hydroxy acids and derivatives	C01089	Carbohydrate metabolism; Signal transduction; Global and overview maps	625-72-9 / 300-85-6	HMDB0000011	BioDeepDB	2	neg	8.61019e+06	3.759e+07	3.14712e+07
M105T47	Glyceric acid	105.019	46.7	106.027	1.67588	C3H6O4	[M-H]-	Organooxygen compounds	Carbohydrates and carbohydrate conjugates	C00258	Carbohydrate metabolism; Lipid metabolism; Amino acid metabolism; Energy metabolism; Global and overview maps	473-81-4	HMDB0000139	BioDeepDB	2	neg	3.26592e+08	3.01735e+08	2.84309e+08
M128T48	Pyroglutamic acid	128.036	48.2	129.043	1.37462	C5H7NO3	[M-H]-	Carboxylic acids and derivatives	Amino acids, peptides, and analogues	C01879	Metabolism of other amino acids; Global and overview maps	98-79-3	HMDB0000267	BioDeepDB	2	neg	4.43913e+08	4.22587e+08	3.77728e+08
M113T65	Creatinine	113.061	64.7	113.059	18.574	C4H7N3O	[M]-	Carboxylic acids and derivatives	Amino acids, peptides, and analogues	C00791	Amino acid metabolism; Global and overview maps	60-27-5	HMDB0000562	BioDeepDB	2	neg	2.02291e+06	2.58716e+06	1.54885e+06
M114T341	L-Proline	114.056	341.4	115.063	3.29661	C5H9NO2	[M-H]-	Carboxylic acids and derivatives	Amino acids, peptides, and analogues	C00148	Cancer: overview; Membrane transport; Digestive system; Biosynthesis of other secondary metabolites; Translation; Amino acid metabolism; Global and overview maps	147-85-3	HMDB0000162	BioDeepDB	2	neg	4.46584e+07	4.23222e+07	4.41723e+07
M116T43	Fumaric acid	116.007	43.3	116.011	11.98	C4H4O4	[M]-	Carboxylic acids and derivatives	Dicarboxylic acids and derivatives	C00122	Cancer: overview; Metabolism of cofactors and vitamins; Chemical structure transformation maps; Signal transduction; Endocrine system; Carbohydrate metabolism; Xenobiotics biodegradation and metabolism; Amino acid metabolism; Energy metabolism; Global and overview maps	110-17-8	HMDB0000134	BioDeepDB	2	neg	3.46609e+07	3.28359e+07	2.83144e+07
M116T71	L-Norvaline	116.072	71.3	117.079	2.37783	C5H11NO2	[M-H]-			C01826		6600-40-4		BioDeepDB	2	neg	3.21662e+08	2.99633e+08	3.01333e+08
M117T661	Betaine	116.929	661	117.079	12.2923	C5H11NO2	[M]-	Carboxylic acids and derivatives	Amino acids, peptides, and analogues	C00719	Amino acid metabolism; Membrane transport; Global and overview maps	107-43-7 / 590-46-5	HMDB0000043	BioDeepDB	2	neg	1.26772e+09	1.00332e+09	6.23375e+08
M117T549	Methylmalonic acid	116.929	549.1	118.027	17.3919	C4H6O4	[M-H]-	Carboxylic acids and derivatives	Dicarboxylic acids and derivatives	C02170	Carbohydrate metabolism; Amino acid metabolism; Global and overview maps; Nucleotide metabolism	516-05-2	HMDB0000202	BioDeepDB	2	neg	2.41587e+08	2.23789e+08	2.10518e+08
M117T478	Guanidoacetic acid	116.929	477.7	117.054	12.0645	C3H7N3O2	[M]-	Carboxylic acids and derivatives	Amino acids, peptides, and analogues	C00581	Amino acid metabolism; Global and overview maps	352-97-6	HMDB0000128	BioDeepDB	2	neg	1.49493e+07	5.27524e+07	1.24966e+07
M121T86	Erythritol	121.03	86.4	122.058	12.3035	C4H10O4	[M-H]-			C00503	Membrane transport	149-32-6		BioDeepDB	2	neg	1.87672e+08	1.93592e+08	1.97484e+08
M122T54	Nicotinic acid	122.025	53.9	123.032	0.622824	C6H5NO2	[M-H]-	Pyridines and derivatives	Pyridinecarboxylic acids and derivatives	C00253	Metabolism of cofactors and vitamins; Biosynthesis of other secondary metabolites; Infectious disease: bacterial; Chemical structure transformation maps; Global and overview maps	59-67-6	HMDB0001488	BioDeepDB	2	neg	1.92414e+08	1.96026e+08	1.90603e+08
M124T83	Taurine	124.04	83.4	125.015	22.082	C2H7NO3S	[M-H]-	Organic sulfonic acids and derivatives	Organosulfonic acids and derivatives	C00245	Membrane transport; Metabolism of other amino acids; Lipid metabolism; Signaling molecules and interaction; Energy metabolism; Global and overview maps	107-35-7	HMDB0000251	BioDeepDB	2	neg	8.61508e+07	8.70205e+07	8.57933e+07
M125T149	Caprylic acid	125.098	149	144.115	7.91382	C8H16O2	[M-H2O-H]-	Fatty Acyls	Fatty acids and conjugates	C06423	Lipid metabolism; Metabolism of cofactors and vitamins; Chemical structure transformation maps; Global and overview maps	124-07-2	HMDB0000482	BioDeepDB	2	neg	3.10914e+06	3.07328e+06	2.79885e+06
M131T44	Glutaric acid	131.034	43.8	132.042	3.38151	C5H8O4	[M-H]-	Carboxylic acids and derivatives	Dicarboxylic acids and derivatives	C00489	Lipid metabolism; Amino acid metabolism; Global and overview maps	110-94-1	HMDB0000661	BioDeepDB	2	neg	8.86467e+07	8.15719e+07	8.18161e+07
M133T87	L-Malic acid	133.015	87.2	134.022	3.57855	C4H6O5	[M-H]-	Hydroxy acids and derivatives	Beta hydroxy acids and derivatives	C00149	Cancer: overview; Chemical structure transformation maps; Signal transduction; Sensory system; Endocrine system; Excretory system; Carbohydrate metabolism; Cancer: specific types; Energy metabolism; Global and overview maps	97-67-6 / 6915-15-7	HMDB0000156	BioDeepDB	2	neg	1.77132e+08	1.73694e+08	3.9476e+08
M135T291	Phenyl acetate	135.046	291.2	136.052	3.52474	C8H8O2	[M-H]-			C00548		122-79-2		BioDeepDB	2	neg	5.28049e+07	5.33879e+07	5.61122e+07
M137T62	3-Hydroxybenzoic acid	137.025	62.3	138.032	2.74403	C7H6O3	[M-H]-	Benzene and substituted derivatives	Benzoic acids and derivatives	C00587	Amino acid metabolism; Xenobiotics biodegradation and metabolism; Global and overview maps	99-06-9	HMDB0002466	BioDeepDB	2	neg	5.86116e+06	6.40564e+06	4.90047e+06
M137T145	Salicylic acid	137.025	145	138.032	1.28444	C7H6O3	[M-H]-	Benzene and substituted derivatives	Benzoic acids and derivatives	C00805	Signal transduction; Digestive system; Xenobiotics biodegradation and metabolism; Metabolism of terpenoids and polyketides; Amino acid metabolism; Chemical structure transformation maps; Global and overview maps	69-72-7	HMDB0001895	BioDeepDB	2	neg	2.55668e+08	2.6728e+08	2.43715e+08
M159T76	Oxoadipic acid	158.978	75.9	160.037	8.44927	C6H8O5	[M-H]-	Keto acids and derivatives	Medium-chain keto acids and derivatives	C00322	Energy metabolism; Amino acid metabolism; Global and overview maps	3184-35-8	HMDB0000225	BioDeepDB	2	neg	1.47452e+06	1.25074e+06	1.54278e+06
M161T45	3-Hydroxymethylglutaric acid	161.046	44.7	162.053	2.33474	C6H10O5	[M-H]-	Fatty Acyls	Fatty acids and conjugates	C03761		503-49-1	HMDB0000355	BioDeepDB	2	neg	3.69276e+08	3.87233e+08	2.90184e+08
M164T91	4-Hydroxycinnamic acid	164.044	91.1	164.047	6.70015	C9H8O3	[M]-	Cinnamic acids and derivatives	Hydroxycinnamic acids and derivatives	C00811	Metabolism of cofactors and vitamins; Biosynthesis of other secondary metabolites; Amino acid metabolism; Chemical structure transformation maps; Global and overview maps	7400-08-0 / 7400-08-0 501-98-4 / 501-98-4	HMDB0002035	BioDeepDB	2	neg	3.18047e+06	3.15796e+06	1.19376e+07
M145T396_1	Dimethylbenzimidazole	145.041	396.1	146.084	10.6455	C9H10N2	[M-H]-	Benzimidazoles		C03114	Metabolism of cofactors and vitamins; Global and overview maps	582-60-5	HMDB0003701	BioDeepDB	2	neg	1.84299e+07	1.88243e+07	1.97425e+07
M147T49	Nornicotine	146.966	49.3	148.1	10.07	C9H12N2	[M-H]-	Pyridines and derivatives	Pyrrolidinylpyridines	C06524	Biosynthesis of other secondary metabolites	494-97-3	HMDB0001126	BioDeepDB	2	neg	4.03106e+06	3.63084e+06	2.99639e+06
M168T333	Uric acid	168.031	333.1	168.028	14.2831	C5H4N4O3	[M]-	Imidazopyrimidines	Purines and purine derivatives	C00366	Global and overview maps; Nucleotide metabolism; Digestive system	69-93-2	HMDB0000289	BioDeepDB	2	neg	3.54726e+08	3.70021e+08	3.90064e+08
M167T242	Vanillic acid	167.034	241.7	168.042	0.41322	C8H8O4	[M-H]-	Benzene and substituted derivatives	Benzoic acids and derivatives	C06672	Xenobiotics biodegradation and metabolism; Global and overview maps	121-34-6	HMDB0000484	BioDeepDB	2	neg	3.37506e+06	3.64287e+06	3.39565e+06
M150T682	D-Arabinose	149.995	682.4	150.053	9.7202	C5H10O5	[M]-			C00216		10323-20-3 / 28697-53-2		BioDeepDB	2	neg	8.73642e+07	5.82899e+07	4.05961e+07
M151T196	Mandelic acid	151.042	196.4	152.047	13.7445	C8H8O3	[M-H]-	Benzene and substituted derivatives		C01984	Xenobiotics biodegradation and metabolism; Global and overview maps	90-64-2 / 17199-29-0	HMDB0000703	BioDeepDB	2	neg	3.96085e+07	4.41733e+07	3.84984e+07
M133T51	Ribitol	133.051	50.9	152.069	6.68916	C5H12O5	[M-H2O-H]-	Organooxygen compounds	Carbohydrates and carbohydrate conjugates	C00474	Carbohydrate metabolism; Metabolism of cofactors and vitamins; Global and overview maps	488-81-3	HMDB0000508	BioDeepDB	2	neg	5.49728e+07	6.17776e+07	5.4896e+07
M153T238	2-Pyrocatechuic acid	153.02	237.9	154.027	3.76422	C7H6O4	[M-H]-	Benzene and substituted derivatives	Benzoic acids and derivatives	C00196	Chemical structure transformation maps; Xenobiotics biodegradation and metabolism; Global and overview maps; Metabolism of terpenoids and polyketides	303-38-8	HMDB0000397	BioDeepDB	2	neg	7.33683e+07	7.63689e+07	7.16853e+07
M153T94	Gentisic acid	153.067	93.7	154.027	1.90665	C7H6O4	[M-H]-	Benzene and substituted derivatives	Benzoic acids and derivatives	C00628	Amino acid metabolism; Xenobiotics biodegradation and metabolism; Global and overview maps	490-79-9	HMDB0000152	BioDeepDB	2	neg	3.06163e+07	2.91335e+07	3.21184e+07
M173T236	4-Quinolinecarboxylic acid	173.119	236.2	173.048	10.9634	C10H7NO2	[M]-			C06414		486-74-8		BioDeepDB	2	neg	5.92494e+06	2.50945e+07	2.61046e+07
M172T106	N-Acetylleucine	172.099	105.9	173.105	3.34692	C8H15NO3	[M-H]-	Carboxylic acids and derivatives	Amino acids, peptides, and analogues	C02710		1188-21-2	HMDB0011756	BioDeepDB	2	neg	2.28557e+08	2.21343e+08	2.05942e+08
M173T70	Suberic acid	173.082	69.7	174.089	0.439098	C8H14O4	[M-H]-	Fatty Acyls	Fatty acids and conjugates	C08278		505-48-6	HMDB0000893	BioDeepDB	2	neg	3.49385e+07	3.40409e+07	3.22269e+07
M173T379	Shikimic acid	173.046	379	174.053	4.48435	C7H10O5	[M-H]-	Organooxygen compounds	Alcohols and polyols	C00493	Chemical structure transformation maps; Amino acid metabolism; Global and overview maps	138-59-0	HMDB0003070	BioDeepDB	2	neg	1.09193e+08	1.25875e+08	5.26009e+07
M179T234	Caffeate	179.035	234.1	180.042	0.983047	C9H8O4	[M-H]-			C01197	Chemical structure transformation maps; Biosynthesis of other secondary metabolites; Global and overview maps	501-16-6 / 331-39-5		BioDeepDB	2	neg	2.11669e+07	1.7575e+07	1.3334e+07
M164T88	L-Phenylalanine	164.072	88.1	165.079	4.12013	C9H11NO2	[M-H]-	Carboxylic acids and derivatives	Amino acids, peptides, and analogues	C00079	Cancer: overview; Membrane transport; Metabolism of other amino acids; Digestive system; Biosynthesis of other secondary metabolites; Translation; Amino acid metabolism; Chemical structure transformation maps; Global and overview maps	63-91-2	HMDB0000159	BioDeepDB	2	neg	7.52706e+08	7.2742e+08	7.15302e+08
M187T149_1	Azelaic acid	187.097	149.2	188.105	0.662756	C9H16O4	[M-H]-	Fatty Acyls	Fatty acids and conjugates	C08261		123-99-9	HMDB0000784	BioDeepDB	2	neg	3.96615e+07	6.3433e+07	1.65342e+07
M191T39	Citric acid	191.07	39.2	192.027	7.38542	C6H8O7	[M-H]-	Carboxylic acids and derivatives	Tricarboxylic acids and derivatives	C00158	Cancer: overview; Chemical structure transformation maps; Signal transduction; Sensory system; Endocrine system; Carbohydrate metabolism; Biosynthesis of other secondary metabolites; Metabolism of terpenoids and polyketides; Amino acid metabolism; Energy metabolism; Global and overview maps	77-92-9 / 126-44-3	HMDB0000094	BioDeepDB	2	neg	5.46573e+06	5.54806e+06	1.13071e+07
M193T148	trans-Ferulic acid	193.051	148.4	194.058	1.94767	C10H10O4	[M-H]-	Cinnamic acids and derivatives	Hydroxycinnamic acids and derivatives	C01494	Chemical structure transformation maps; Biosynthesis of other secondary metabolites; Global and overview maps	537-98-4 / 1135-24-6	HMDB0000954	BioDeepDB	2	neg	6.84766e+06	1.09124e+07	8.98136e+06
M175T74	Methyl beta-D-galactoside	175.062	74.2	194.079	6.22638	C7H14O6	[M-H2O-H]-			C03619	Membrane transport	1824-94-8		BioDeepDB	2	neg	7.0745e+07	6.33544e+07	6.65785e+07
M187T265	10-Hydroxydecanoic acid	187.134	264.9	188.141	2.00925	C10H20O3	[M-H]-			C02774		1679-53-4		BioDeepDB	2	neg	9.94909e+08	1.02654e+09	1.04832e+09
M206T159	N-Acetyl-L-phenylalanine	206.083	158.8	207.089	4.73595	C11H13NO3	[M-H]-	Carboxylic acids and derivatives	Amino acids, peptides, and analogues	C03519	Amino acid metabolism; Global and overview maps	2018-61-3	HMDB0000512	BioDeepDB	2	neg	6.86411e+08	6.62522e+08	6.36494e+08
M192T125	Quinate	192.067	125	192.063	20.3054	C7H12O6	[M]-			C00296	Amino acid metabolism; Global and overview maps	77-95-2		BioDeepDB	2	neg	5.38504e+08	5.57073e+08	5.50181e+08
M195T46	Gluconic acid	195.051	46.1	196.058	0.902327	C6H12O7	[M-H]-	Organooxygen compounds	Carbohydrates and carbohydrate conjugates	C00257	Carbohydrate metabolism; Global and overview maps	526-95-4	HMDB0000625	BioDeepDB	2	neg	1.15385e+09	1.14467e+09	1.07437e+09
M199T528	N-Acetylserotonin	199.171	528.5	218.106	9.68882	C12H14N2O2	[M-H2O-H]-	Indoles and derivatives	Hydroxyindoles	C00978	Amino acid metabolism; Global and overview maps	1210-83-9	HMDB0001238	BioDeepDB	2	neg	2.01283e+09	1.83754e+09	1.94088e+09
M269T301	Genistein	269.152	300.8	270.053	27.3747	C15H10O5	[M-H]-	Isoflavonoids	Isoflav-2-enes	C06563	Chemical structure transformation maps; Biosynthesis of other secondary metabolites; Global and overview maps	446-72-0	HMDB0003217	BioDeepDB	2	neg	3.62807e+06	440768	4.58001e+06
M271T466	17a-Estradiol	271.228	465.5	272.178	1.01377	C18H24O2	[M-H]-	Steroids and steroid derivatives	Estrane steroids	C02537	Lipid metabolism	57-91-0	HMDB0000429	BioDeepDB	2	neg	1.59866e+07	5.89308e+07	5.90608e+07
M255T672	Palmitic acid	255.233	671.6	256.24	0.139081	C16H32O2	[M-H]-	Fatty Acyls	Fatty acids and conjugates	C00249	Lipid metabolism; Chemical structure transformation maps; Global and overview maps	57-10-3	HMDB0000220	BioDeepDB	2	neg	1.53754e+08	7.75357e+08	1.44218e+08
M257T472	6-Phosphogluconic acid	257.214	471.8	276.025	5.99569	C6H13O10P	[M-H2O-H]-	Organooxygen compounds	Carbohydrates and carbohydrate conjugates	C00345	Carbohydrate metabolism; Global and overview maps	921-62-0 / 53411-70-4	HMDB0001316	BioDeepDB	2	neg	8.76231e+07	1.27014e+08	3.52979e+07
M285T242_2	Luteolin	285.17	242.3	286.048	6.70635	C15H10O6	[M-H]-	Flavonoids	Flavones	C01514	Biosynthesis of other secondary metabolites; Global and overview maps	491-70-3	HMDB0005800	BioDeepDB	2	neg	2.68166e+08	2.53553e+08	2.55557e+08
M267T436	Formononetin	267.197	436.3	268.074	18.3784	C16H12O4	[M-H]-	Isoflavonoids	O-methylated isoflavonoids	C00858	Chemical structure transformation maps; Biosynthesis of other secondary metabolites; Global and overview maps	485-72-3	HMDB0005808	BioDeepDB	2	neg	2.76699e+08	2.6984e+08	2.56109e+08
M269T537	Dehydroepiandrosterone	269.212	537.5	288.209	0.765679	C19H28O2	[M-H2O-H]-	Steroids and steroid derivatives	Androstane steroids	C01227	Cancer: overview; Endocrine system; Lipid metabolism; Xenobiotics biodegradation and metabolism; Cancer: specific types; Global and overview maps	53-43-0	HMDB0000077	BioDeepDB	2	neg	1.33996e+08	1.16241e+08	1.19097e+08
M281T662	(6Z)-Octadecenoic acid	281.249	662.2	282.256	0.270223	C18H34O2	[M-H]-			C08363		593-39-5		BioDeepDB	2	neg	9.1452e+09	8.05616e+09	7.80208e+09
M301T546	2-Methoxyestradiol	301.181	545.9	302.188	1.58044	C19H26O3	[M-H]-	Steroids and steroid derivatives	Estrane steroids	C05302	Lipid metabolism	362-07-2	HMDB0000405	BioDeepDB	2	neg	1.62007e+08	1.68894e+08	1.61694e+08
M297T568_2	Nonadecanoic acid	297.246	567.9	298.287	8.31264	C19H38O2	[M-H]-	Fatty Acyls	Fatty acids and conjugates	C16535		646-30-0	HMDB0000772	BioDeepDB	2	neg	6.33707e+08	6.16088e+08	6.22949e+08
M301T556	Quercetin	301.166	555.8	302.043	20.4304	C15H10O7	[M-H]-	Flavonoids	Flavones	C00389	Signal transduction; Biosynthesis of other secondary metabolites; Global and overview maps	117-39-5	HMDB0005794	BioDeepDB	2	neg	3.54288e+07	2.53241e+07	3.90362e+07
M340T477	Fructose 1,6-bisphosphate	340.204	476.9	339.996	17.706	C6H14O12P2	[M]-	Organooxygen compounds	Carbohydrates and carbohydrate conjugates	C00354	Cancer: overview; Signal transduction; Endocrine system; Amino acid metabolism; Energy metabolism; Global and overview maps	488-69-7	HMDB0001058	BioDeepDB	2	neg	5.1245e+07	6.9512e+07	6.18509e+07
M425T512_2	Lanosterin	425.262	512.1	426.386	10.0301	C30H50O	[M-H]-	Prenol lipids	Triterpenoids	C01724	Lipid metabolism; Global and overview maps	79-63-0	HMDB0001251	BioDeepDB	2	neg	1.40283e+08	2.61337e+08	2.40369e+08
M119T49	L-Erythrulose	119.035	49.4	120.042	1.47855	C4H8O4	[M-H]-	Organooxygen compounds	Carbohydrates and carbohydrate conjugates	C02045		533-50-6/496-55-9	HMDB0006293	BioDeepDB	2	neg	1.15223e+08	1.11097e+08	1.03926e+08
M113T48	L-Asparagine	113.036	47.7	132.054	6.98893	C4H8N2O3	[M-H2O-H]-	Carboxylic acids and derivatives	Amino acids, peptides, and analogues	C00152	Cancer: overview; Metabolism of other amino acids; Digestive system; Translation; Amino acid metabolism; Chemical structure transformation maps; Global and overview maps	70-47-3	HMDB0000168	BioDeepDB	2	neg	1.81856e+07	1.94951e+07	1.53315e+07
M125T77	Imidazoleacetic acid	125.036	77.3	126.043	0	C5H6N2O2	[M-H]-	Azoles	Imidazoles	C02835	Amino acid metabolism; Global and overview maps	645-65-8	HMDB0002024	BioDeepDB	2	neg	5.58672e+08	5.61944e+08	5.66584e+08
M130T55	Aminocaproic acid	130.088	55.2	131.095	2.30614	C6H13NO2	[M-H]-	Fatty Acyls	Fatty acids and conjugates	C02378	Xenobiotics biodegradation and metabolism; Global and overview maps	60-32-2/1319-82-0	HMDB0001901	BioDeepDB	2	neg	2.5275e+08	2.40106e+08	2.3289e+08
M134T55	Adenine	134.048	55.5	135.054	3.55097	C5H5N5	[M-H]-	Imidazopyrimidines	Purines and purine derivatives	C00147	Metabolism of terpenoids and polyketides; Global and overview maps; Nucleotide metabolism	73-24-5	HMDB0000034	BioDeepDB	2	neg	3.61519e+07	3.87373e+07	4.42044e+07
M138T332	4-Nitrophenol	138.02	331.9	139.027	1.44907	C6H5NO3	[M-H]-	Phenols	Nitrophenols	C00870	Xenobiotics biodegradation and metabolism; Global and overview maps	100-02-7	HMDB0001232	BioDeepDB	2	neg	3.58892e+08	3.57835e+08	3.67699e+08
M159T250	3-Hydroxyvalproic acid	159.103	249.7	160.11	1.88557	C8H16O3	[M-H]-	Fatty Acyls	Fatty acids and conjugates	C16651	Xenobiotics biodegradation and metabolism	58888-84-9	HMDB0013899	BioDeepDB	2	neg	7.78208e+08	7.89244e+08	7.94406e+08
M142T44	Aminoadipic acid	142.051	43.7	161.069	4.85741	C6H11NO4	[M-H2O-H]-	Carboxylic acids and derivatives	Amino acids, peptides, and analogues	C00956	Amino acid metabolism; Biosynthesis of other secondary metabolites; Global and overview maps	542-32-5/1118-90-7	HMDB0000510	BioDeepDB	2	neg	3.48335e+07	7.83256e+06	3.12506e+07
M151T54	Xanthine	151.026	54.2	152.033	2.48963	C5H4N4O2	[M-H]-	Imidazopyrimidines	Purines and purine derivatives	C00385	Chemical structure transformation maps; Biosynthesis of other secondary metabolites; Global and overview maps; Nucleotide metabolism	69-89-6	HMDB0000292	BioDeepDB	2	neg	2.49995e+08	2.34466e+08	2.155e+08
M151T129	p-Anisic acid	151.042	128.7	152.047	11.9172	C8H8O3	[M-H]-	Benzene and substituted derivatives	Benzoic acids and derivatives	C02519	Xenobiotics biodegradation and metabolism; Global and overview maps	100-09-4	HMDB0001101	BioDeepDB	2	neg	8.82124e+07	8.86614e+07	9.13294e+07
M151T141	p-Hydroxyphenylacetic acid	151.042	141	152.047	11.4663	C8H8O3	[M-H]-	Phenols	1-hydroxy-2-unsubstituted benzenoids	C00642	Amino acid metabolism; Global and overview maps	156-38-7	HMDB0000020	MoNA	2	neg	3.28728e+06	5.08967e+06	5.01543e+06
M154T277	4-Nitrocatechol	154.015	277.4	155.022	5.03846	C6H5NO4	[M-H]-	Phenols	Nitrophenols	C02235	Xenobiotics biodegradation and metabolism; Global and overview maps	3316-09-4	HMDB0002916	BioDeepDB	2	neg	5.18118e+07	7.72022e+07	6.5349e+07
M173T78	N-Acetylornithine	173.098	78.3	174.1	29.463	C7H14N2O3	[M-H]-	Carboxylic acids and derivatives	Amino acids, peptides, and analogues	C00437	Amino acid metabolism; Global and overview maps	6205-08-9/2185-16-2	HMDB0003357	BioDeepDB	2	neg	4.80203e+07	6.31911e+07	1.78825e+07
M179T402	Acetylisoniazid	179.072	402.2	179.07	13.4024	C8H9N3O2	[M]-	Pyridines and derivatives	Pyridinecarboxylic acids and derivatives	C07585	Xenobiotics biodegradation and metabolism	1078-38-2	HMDB0041821	BioDeepDB	2	neg	1.80164e+07	1.63513e+07	2.57838e+07
M165T328_2	Vanylglycol	165.055	328.3	184.074	2.48402	C9H12O4	[M-H2O-H]-	Phenols	Methoxyphenols	C05594	Amino acid metabolism; Global and overview maps	534-82-7/67423-45-4	HMDB0001490	BioDeepDB	2	neg	8.78561e+06	9.49805e+06	1.04637e+07
M173T57	L-Arginine	173.105	57.1	174.112	2.74978	C6H14N4O2	[M-H]-	Carboxylic acids and derivatives	Amino acids, peptides, and analogues	C00062	Cancer: overview; Membrane transport; Neurodegenerative disease; Biosynthesis of other secondary metabolites; Translation; Amino acid metabolism; Chemical structure transformation maps; Infectious disease: parasitic; Global and overview maps	74-79-3	HMDB0000517	BioDeepDB	2	neg	2.46869e+08	2.35232e+08	2.08894e+08
M193T325	Zingerone	193.087	324.6	194.094	1.9473	C11H14O3	[M-H]-	Benzene and substituted derivatives	Phenols and derivatives	C17497		122-48-5	HMDB0032590	BioDeepDB	2	neg	1.23678e+08	1.2578e+08	1.20772e+08
M195T86	Xanthoxylin	195.067	86.4	196.074	3.97812	C10H12O4	[M-H]-	Organooxygen compounds	Carbonyl compounds	C10726		90-24-4	HMDB0029645	BioDeepDB	2	neg	2.89802e+09	3.07729e+09	3.11847e+09
M179T260	Fructose-1P	179.055	260.3	180.063	7.26035	C6H12O6	[M-H]-	Carbohydrates and carbohydrate conjugates	Monosaccharides	C10906		57-48-7	HMDB0062538	BioDeepDB	2	neg	5.13058e+07	5.19722e+07	4.97534e+07
M180T72	L-Tyrosine	180.067	72.2	181.074	1.53276	C9H11NO3	[M-H]-	Carboxylic acids and derivatives	Amino acids, peptides, and analogues	C00082	Cancer: overview; Metabolism of cofactors and vitamins; Metabolism of other amino acids; Chemical structure transformation maps; Nervous system; Endocrine system; Digestive system; Neurodegenerative disease; Biosynthesis of other secondary metabolites; Translation; Metabolism of terpenoids and polyketides; Amino acid metabolism; Substance dependence; Energy metabolism; Global and overview maps	60-18-4	HMDB0000158	BioDeepDB	2	neg	1.09616e+08	1.00084e+08	9.28343e+07
M204T105_2	Pantothenol	204.124	105.2	205.131	0	C9H19NO4	[M-H]-	Fatty Acyls	Fatty amides	C05944	Metabolism of cofactors and vitamins	81-13-0	HMDB0004231	BioDeepDB	2	neg	8.90427e+06	9.24609e+06	8.56603e+06
M187T68	N6-Acetyl-L-lysine	187.109	67.6	188.116	1.47508	C8H16N2O3	[M-H]-	Carboxylic acids and derivatives	Amino acids, peptides, and analogues	C02727	Amino acid metabolism; Global and overview maps	692-04-6	HMDB0000206	BioDeepDB	2	neg	1.91375e+08	1.86287e+08	1.70386e+08
M209T215	3-(3,4-Dihydroxy-5-methoxy)-2-propenoic acid	209.046	215.2	210.053	3.7121	C10H10O5	[M-H]-	Cinnamic acids and derivatives	Hydroxycinnamic acids and derivatives	C05619	Chemical structure transformation maps; Biosynthesis of other secondary metabolites; Global and overview maps	1782-55-4/2041-35-2	HMDB0035484	BioDeepDB	2	neg	1.26772e+08	1.26346e+08	1.29101e+08
M203T132	L-Tryptophan	203.084	131.8	204.09	4.8059	C11H12N2O2	[M-H]-	Indoles and derivatives	Indolyl carboxylic acids and derivatives	C00078	Cancer: overview; Nervous system; Digestive system; Development and regeneration; Biosynthesis of other secondary metabolites; Translation; Amino acid metabolism; Chemical structure transformation maps; Infectious disease: parasitic; Global and overview maps	73-22-3	HMDB0000929	BioDeepDB	2	neg	3.67196e+08	3.51902e+08	3.22299e+08
M243T337	Azacitidine	243.067	337.3	244.081	28.3873	C8H12N4O5	[M-H]-	Organooxygen compounds	Carbohydrates and carbohydrate conjugates	C11262		320-67-2	HMDB0015063	BioDeepDB	2	neg	1.79342e+07	1.68985e+07	1.85184e+07
M265T690	Practolol	265.151	690	266.163	16.3077	C14H22N2O3	[M-H]-	Benzene and substituted derivatives	Anilides	C11696		6673-35-4	HMDB0015411	BioDeepDB	2	neg	2.98826e+07	1.74041e+07	1.78554e+07
M275T501	[8]-Shogaol	275.165	501.1	276.173	0.0872203	C17H24O3	[M-H]-	Benzene and substituted derivatives	Phenols and derivatives	C10494		36700-45-5/555-66-8	HMDB0031463	BioDeepDB	2	neg	6.80081e+08	6.24375e+08	6.24173e+08
M293T612	Gingerol	293.172	612	294.183	11.5973	C17H26O4	[M-H]-	Phenols	Methoxyphenols	C10462	Biosynthesis of other secondary metabolites; Global and overview maps	58253-27-3/23513-14-6	HMDB0005783	BioDeepDB	2	neg	4.34498e+08	4.96272e+08	1.05027e+09
M280T670	Bovinic acid	280.236	669.6	280.24	13.2031	C18H32O2	[M]-	Fatty Acyls	Lineolic acids and derivatives	C04056	Lipid metabolism	2540-56-9	HMDB0003797	BioDeepDB	2	neg	7.97456e+07	4.25252e+07	5.2595e+07
M319T457_2	16(R)-HETE	319.228	457.1	320.235	0.939767	C20H32O3	[M-H]-	Fatty Acyls	Eicosanoids	C14778	Lipid metabolism	183509-22-0	HMDB0004680	BioDeepDB	2	neg	2.51126e+08	2.88678e+08	2.71783e+08
M315T569	Delta-12-Prostaglandin J2	315.199	569.4	334.214	9.80333	C20H30O4	[M-H2O-H]-	Fatty Acyls	Eicosanoids	C05958	Lipid metabolism; Global and overview maps	87893-54-7	HMDB0004238	BioDeepDB	2	neg	4.67356e+07	2.53405e+07	3.46087e+07
M319T468	20-HETE	319.228	467.8	320.235	1.25302	C20H32O3	[M-H]-	Fatty Acyls	Fatty acids and conjugates	C14748	Lipid metabolism; Global and overview maps; Circulatory system	79551-86-3	HMDB0005998	BioDeepDB	2	neg	5.23199e+07	1.788e+07	1.93092e+07
M333T535	Prostaglandin H2	333.207	535.3	352.225	0.0300114	C20H32O5	[M-H2O-H]-	Fatty Acyls	Eicosanoids	C00427	Nervous system; Endocrine system; Lipid metabolism; Immune system; Structure-based classification; Global and overview maps	42935-17-1	HMDB0001381	BioDeepDB	2	neg	2.28939e+07	2.03681e+07	1.74726e+07
M353T636	Yohimbine	353.182	635.8	354.194	15.0744	C21H26N2O3	[M-H]-	Yohimbine alkaloids		C09256		146-48-5	HMDB0015464	BioDeepDB	2	neg	7.66033e+06	6.04809e+06	6.77096e+06
M340T607	Behenic acid	340.33	606.9	340.334	13.2225	C22H44O2	[M]-	Fatty Acyls	Fatty acids and conjugates	C08281	Lipid metabolism	112-85-6	HMDB0000944	BioDeepDB	2	neg	171250	30442.7	142176
M409T465_2	LysoPA(16_0_0_0)	409.24	464.8	410.243	8.30809	C19H39O7P	[M-H]-	Glycerophospholipids	Glycerophosphates	C04036			HMDB0007853	BioDeepDB	2	neg	2.03164e+08	5.67942e+07	5.07082e+07
M515T627_1	Fusidic Acid	515.34	627.1	516.345	3.64032	C31H48O6	[M-H]-	Steroids and steroid derivatives	Steroid esters	C06694		6990-06-3	HMDB0015570	BioDeepDB	2	neg	1.88115e+07	1.66219e+07	1.76047e+07
M601T525_1	(-)-Guttiferone E	601.362	525	602.361	14.3009	C38H50O6	[M-H]-	Prenol lipids	Monoterpenoids	C09929		78824-30-3	HMDB0039154	BioDeepDB	2	neg	2.40534e+07	2.99346e+07	2.87868e+07
M131T77_2	4-Coumaryl alcohol	131.047	76.9	150.068	22.9689	C9H10O2	[M-H2O-H]-	Cinnamyl alcohols		C02646	Chemical structure transformation maps; Biosynthesis of other secondary metabolites; Global and overview maps	1076-38-6/3690-05-9	HMDB0003654	MoNA	2	neg	4.68432e+06	4.72667e+06	1.50066e+07
M153T73	Diethylphosphate	153.033	72.9	154.04	5.0708	C4H11O4P	[M-H]-	Organic phosphoric acids and derivatives	Phosphate esters	C06608	Xenobiotics biodegradation and metabolism	598-02-7	HMDB0012209	MoNA	2	neg	1.80699e+08	1.82788e+08	1.76372e+08
M151T338	3-Hydroxyphenylacetic acid	151.041	337.8	152.047	4.18353	C8H8O3	[M-H]-	Phenols	1-hydroxy-4-unsubstituted benzenoids	C05593	Amino acid metabolism; Xenobiotics biodegradation and metabolism; Global and overview maps	621-37-4	HMDB0000440	MoNA	2	neg	9.05479e+07	8.86508e+07	1.17236e+08
M171T450	Capric acid	171.139	449.6	172.146	2.02244	C10H20O2	[M-H]-	Fatty Acyls	Fatty acids and conjugates	C01571	Lipid metabolism; Global and overview maps	334-48-5	HMDB0000511	MoNA	2	neg	2.02751e+08	2.12212e+08	2.17871e+08
M181T295	2',6'-Dihydroxy-4'-methoxyacetophenone	181.051	295.4	182.058	2.58049	C9H10O4	[M-H]-	Organooxygen compounds	Carbonyl compounds	C10680		7507-89-3	HMDB0029646	MoNA	2	neg	1.96934e+07	1.85078e+07	2.00167e+07
M243T72_1	Pseudouridine	243.062	72.2	244.07	0.0987402	C9H12N2O6	[M-H]-	Nucleoside and nucleotide analogues		C02067	Global and overview maps; Nucleotide metabolism	1445-07-4	HMDB0000767	MoNA	2	neg	9.85274e+07	9.04483e+07	8.60933e+07
M243T54_1	Uridine	243.062	54.2	244.07	0.164139	C9H12N2O6	[M-H]-	Pyrimidine nucleosides		C00299	Membrane transport; Global and overview maps; Nucleotide metabolism	58-96-8	HMDB0000296	MoNA	2	neg	1.58087e+08	1.16802e+08	1.40792e+08
M122T118	Picolinic acid	122.024	118.2	123.032	5.11374	C6H5NO2	[M-H]-	Pyridines and derivatives	Pyridinecarboxylic acids and derivatives	C10164	Amino acid metabolism; Global and overview maps	98-98-6	HMDB0002243	mzCloud	2	neg	4.31617e+08	4.1002e+08	4.64251e+08
M131T80	6-Hydroxyhexanoic acid	131.072	79.7	132.079	4.39453	C6H12O3	[M-H]-	Hydroxy acids and derivatives	Medium-chain hydroxy acids and derivatives	C06103	Xenobiotics biodegradation and metabolism; Global and overview maps	1191-25-9	HMDB0012843	mzCloud	2	neg	1.74743e+09	1.67633e+09	1.79906e+09
M165T114	Phenyllactate	165.056	113.9	166.063	2.88387	C9H10O3	[M-H]-	Phenylpropanoic acids		C05607	Chemical structure transformation maps; Amino acid metabolism; Biosynthesis of other secondary metabolites; Global and overview maps	7326-19-4	HMDB0000563	mzCloud	2	neg	1.7872e+09	1.75006e+09	1.71822e+09
M149T570	Phenylpropanoate	149.062	570.3	150.068	7.21848	C9H10O2	[M-H]-	Phenylpropanoic acids		C05629	Amino acid metabolism; Global and overview maps	501-52-0	HMDB0000764	mzCloud	2	neg	1.32381e+07	1.21643e+07	1.2869e+07
M152T205	4-Aminosalicylate	152.036	204.9	153.043	3.13084	C7H7NO3	[M-H]-	Benzene and substituted derivatives	Benzoic acids and derivatives	C02518		65-49-6	HMDB0014378	mzCloud	2	neg	1.0668e+09	9.74434e+08	1.06801e+09
M163T94	trans-3-Hydroxycinnamate	163.04	93.6	164.047	2.30618	C9H8O3	[M-H]-	Cinnamic acids and derivatives	Hydroxycinnamic acids and derivatives	C12621	Amino acid metabolism; Global and overview maps	c("14755-02-3", "588-30-7")	HMDB0001713	mzCloud	2	neg	5.15451e+06	5.83321e+06	2.45499e+06
M259T461	D-Fructose 1-phosphate	259.134	460.7	260.136	22.3668	C6H13O9P	[M-H]-	Endogenous Metabolites		C01094	Carbohydrate metabolism; Amino acid metabolism; Membrane transport; Global and overview maps	15978-08-2	HMDB0060467	mzCloud	2	neg	3.17672e+07	3.22026e+07	2.94052e+07
M285T392	Hexadecanedioate	285.208	391.7	286.214	2.72082	C16H30O4	[M-H]-	Fatty Acyls	Fatty acids and conjugates	C19615	Lipid metabolism; Global and overview maps	505-54-4	HMDB0000672	mzCloud	2	neg	5.07386e+07	5.02664e+07	5.9399e+07
M314T424	12,13-DHOME	314.242	423.7	314.246	10.5014	C18H34O4	[M]-	Fatty Acyls	Fatty acids and conjugates	C14829	Lipid metabolism		HMDB0004705	mzCloud	2	neg	1.25654e+08	1.2121e+08	1.17171e+08
M335T403	PGA1	335.226	402.6	336.23	8.57929	C20H32O4	[M-H]-	Fatty Acyls	Eicosanoids	C04685		14152-28-4	HMDB0002656	mzCloud	2	neg	9.31009e+07	6.82919e+07	9.39986e+07
M357T356	Matairesinol	357.134	356.3	358.142	0.212805	C20H22O6	[M-H]-	Furanoid lignans	Tetrahydrofuran lignans	C10682	Chemical structure transformation maps; Biosynthesis of other secondary metabolites; Global and overview maps	580-72-3	HMDB0035698	mzCloud	2	neg	1.52039e+07	9.13265e+06	1.21465e+07
M417T349	(+)-Syringaresinol	417.162	349.2	418.163	15.0445	C22H26O8	[M-H]-			C10889		21453-69-0		mzCloud	2	neg	3.19441e+07	2.94756e+07	9.13045e+06
M103T41	Cadaverine	103.123	41.5	102.116	0.276303	C5H14N2	[M+H]+	Organonitrogen compounds	Amines	C01672	Metabolism of other amino acids; Digestive system; Biosynthesis of other secondary metabolites; Amino acid metabolism; Chemical structure transformation maps; Global and overview maps	462-94-2	HMDB0002322	BioDeepDB	1	pos	2.63073e+06	3.13864e+06	2.9347e+06
M104T314	2-Aminoisobutyric acid	104.071	314.2	103.063	0.146971	C4H9NO2	[M+H]+	Carboxylic acids and derivatives	Amino acids, peptides, and analogues	C03665		62-57-7	HMDB0001906	BioDeepDB	1	pos	3.98275e+07	3.60214e+07	3.45806e+07
M105T50	Alpha-Hydroxyisobutyric acid	105.111	50.4	104.105	11.1882	C4H8O3	[M+H]+	Organooxygen compounds	Alcohols and polyols			594-61-6	HMDB0000729	BioDeepDB	1	pos	9.30494e+07	9.28922e+07	9.00114e+07
M110T41_1	1-Methylguanidine hydrochloride	109.522	41	109.041	1.08559	C2H8ClN3	[M+H]+					21770-81-0		BioDeepDB	1	pos	1.11324e+07	1.15818e+07	9.456e+06
M111T102	Cytosine	111.044	102.5	111.043	0.132254	C4H5N3O	[M]+	Diazines	Pyrimidines and pyrimidine derivatives	C00380	Global and overview maps; Nucleotide metabolism	71-30-7	HMDB0000630	BioDeepDB	1	pos	1.15857e+07	1.20574e+07	7.52986e+06
M130T240	Heptanoic acid	130.16	240.2	130.099	0.819682	C7H14O2	[M]+	Fatty Acyls	Fatty acids and conjugates	C17714		111-14-8	HMDB0000666	BioDeepDB	1	pos	3.48603e+07	2.942e+07	2.84496e+07
M114T52	2-Heptanone	114.092	51.9	114.105	0.220834	C7H14O	[M]+	Organooxygen compounds	Carbonyl compounds	C08380		110-43-0	HMDB0003671	BioDeepDB	1	pos	2.01814e+07	1.92578e+07	2.3098e+07
M117T51	Levulinic acid	117.103	51.3	116.115	0.00488105	C5H8O3	[M+H]+	Organooxygen compounds	Carbonyl compounds			123-76-2	HMDB0000720	BioDeepDB	1	pos	2.08233e+07	2.03423e+07	2.28604e+07
M121T472	Phenylethylamine	121.065	471.5	121.089	0.699863	C8H11N	[M]+	Benzene and substituted derivatives	Phenethylamines	C05332	Amino acid metabolism; Global and overview maps	64-04-0	HMDB0012275	BioDeepDB	1	pos	1.57747e+07	1.14749e+07	1.28176e+07
M127T230	N-(Carboxymethyl)-N,N,N-trimethyl-d9-ammonium Chloride	127.112	229.6	127.143	0.151734		[M]+					285979-85-3		BioDeepDB	1	pos	1.62633e+08	5.84271e+07	7.75527e+07
M129T34	Quinoline	128.951	34	129.058	0.311067	C9H7N	[M]+	Quinolines and derivatives		C06413		91-22-5	HMDB0033731	BioDeepDB	1	pos	3.00659e+07	2.31581e+07	1.77655e+07
M131T41	(R)-Pantolactone	130.522	41	130.063	4.42706	C6H10O3	[M+H]+			C01012		599-04-2		BioDeepDB	1	pos	128913	148821	262898
M132T53	Creatine	132.114	53	131.07	4.28616	C4H9N3O2	[M+H]+	Carboxylic acids and derivatives	Amino acids, peptides, and analogues	C00300	Amino acid metabolism; Global and overview maps	57-00-1	HMDB0000064	BioDeepDB	1	pos	1.14001e+07	1.22307e+07	1.06052e+07
M134T65	L-Aspartic acid	134.045	64.8	133.037	0.0628131	C4H7NO4	[M+H]+	Carboxylic acids and derivatives	Amino acids, peptides, and analogues	C00049	Metabolism of cofactors and vitamins; Metabolism of other amino acids; Chemical structure transformation maps; Membrane transport; Signal transduction; Biosynthesis of other secondary metabolites; Signaling molecules and interaction; Translation; Amino acid metabolism; Energy metabolism; Cell motility; Global and overview maps	56-84-8	HMDB0000191	BioDeepDB	1	pos	1.58348e+08	1.83488e+08	9.35038e+07
M138T118	2-Hydroxyphenethylamine	138.092	118	137.084	2.54819	C8H11NO	[M+H]+	Organonitrogen compounds	Amines	C02735		7568-93-6	HMDB0001065	BioDeepDB	1	pos	4.78956e+07	5.06097e+07	4.95568e+07
M139T463	Tyrosol	139.076	463.3	138.068	1.61063	C8H10O2	[M+H]+	Phenols	Tyrosols and derivatives	C06044	Amino acid metabolism; Global and overview maps	501-94-0	HMDB0004284	BioDeepDB	1	pos	464575	444438	986353
M157T162	3-Indoleacetonitrile	157.123	162	156.069	1.0942	C10H8N2	[M+H]+	Indoles and derivatives	Indoles	C02938	Amino acid metabolism; Global and overview maps	771-51-7	HMDB0006524	BioDeepDB	1	pos	9.05683e+06	8.46578e+06	9.38566e+06
M143T41	5-Hydroxymethyluracil	143.155	41.3	142.038	2.13579	C5H6N2O3	[M+H]+	Diazines	Pyrimidines and pyrimidine derivatives	C03088		4433-40-3	HMDB0000469	BioDeepDB	1	pos	55700.7	17394	83303.1
M146T131	Monomethyl glutaric acid	146.138	130.9	146.141	24.6343	C6H10O4	[M]+	Carboxylic acids and derivatives	Carboxylic acid derivatives			1501-27-5	HMDB0000858	BioDeepDB	1	pos	4.84576e+06	5.3796e+06	5.68325e+06
M149T33	L-2-Hydroxyglutaric acid	149.024	32.6	148.037	0.373689	C5H8O5	[M+H]+	Fatty Acyls	Fatty acids and conjugates	C03196	Amino acid metabolism; Global and overview maps	13095-48-2	HMDB0000694	BioDeepDB	1	pos	2.2783e+06	2.30253e+06	2.29235e+06
M148T545	3-Methyloxindole	148.121	544.7	147.068	5.22265	C9H9NO	[M+H]+			C02366		1504-06-9		BioDeepDB	1	pos	2.17679e+07	2.37197e+07	2.4307e+07
M149T316	6-Methylmercaptopurine	149.024	316.5	166.031	1.11392	C6H6N4S	[M+H-H2O]+	Imidazopyrimidines	Purines and purine derivatives	C16614	Xenobiotics biodegradation and metabolism	50-66-8	HMDB0060412	BioDeepDB	1	pos	2.70382e+06	2.48784e+06	3.12358e+06
M150T52	D-Ribose	150.078	51.9	150.053	2.29715	C5H10O5	[M]+	Organooxygen compounds	Carbohydrates and carbohydrate conjugates	C00121	Carbohydrate metabolism; Membrane transport; Global and overview maps; Cell motility	613-83-2 / 50-69-1	HMDB0000283	BioDeepDB	1	pos	9.38218e+06	8.35904e+06	9.53613e+06
M168T269	329-63-5	168.158	268.9	168	3.84656		[M]+					329-63-5		BioDeepDB	1	pos	9.0355e+07	8.75459e+07	7.6354e+07
M170T44	1-Methylhistidine	170.093	43.8	169.085	0.295536	C7H11N3O2	[M+H]+	Carboxylic acids and derivatives	Amino acids, peptides, and analogues	C01152	Amino acid metabolism; Global and overview maps	332-80-9 / 368-16-1	HMDB0000001	BioDeepDB	1	pos	751413	818041	822641
M153T51	D-Xylitol	153.076	51.5	152.069	1.22367	C5H12O5	[M+H]+	Organooxygen compounds	Carbohydrates and carbohydrate conjugates	C00379	Carbohydrate metabolism; Membrane transport; Global and overview maps	87-99-0	HMDB0002917	BioDeepDB	1	pos	1.81575e+06	1.71816e+06	2.54544e+06
M156T148	Trigonelline hydrochloride	156.012	148.2	173.024	29.267	C7H8ClNO2	[M+H-H2O]+					6138-41-6		BioDeepDB	1	pos	8.7006e+06	8.30185e+06	8.41578e+06
M159T120	Allantoin	158.964	120.5	158.044	0.0469963	C4H6N4O3	[M+H]+	Azoles	Imidazoles	C01551		97-59-6	HMDB0000462	BioDeepDB	1	pos	3.73133e+07	3.48584e+07	2.30672e+07
M176T145	cadaverine dihydrochloride	176.107	144.9	175.1	0.704116	C5H16Cl2N2	[M+H]+	Organonitrogen compounds	Amines			1476-39-7 /		BioDeepDB	1	pos	1.84457e+07	1.95006e+07	1.86483e+07
M177T35	N-Formyl-L-methionine	176.974	34.9	177.046	8.47516	C6H11NO3S	[M]+	Carboxylic acids and derivatives	Amino acids, peptides, and analogues	C03145	Amino acid metabolism	4289-98-9	HMDB0001015	BioDeepDB	1	pos	5.32422e+07	3.60847e+07	2.67633e+07
M161T34	5-Methylcytosine hydrochloride	160.966	33.7	161.036	8.32546	C5H8ClN3O	[M]+					58366-64-6		BioDeepDB	1	pos	4.36662e+06	1.90417e+06	459173
M161T392	Tryptophanol	161.084	392.3	161.084	0.538495	C10H11NO	[M]+	Indoles and derivatives	Indoles	C00955	Amino acid metabolism	526-55-6	HMDB0003447	BioDeepDB	1	pos	1.1291e+07	1.1375e+07	1.18181e+07
M164T74	Pterin	164.057	74.3	163.049	0.242417	C6H5N5O	[M+H]+	Pteridines and derivatives	Pterins and derivatives	C00715		2236-60-4	HMDB0000802	BioDeepDB	1	pos	4.62798e+07	5.16748e+07	5.11627e+07
M164T41	L-Fucose	164.067	40.7	164.069	0.0974899	C6H12O5	[M]+	Organooxygen compounds	Carbohydrates and carbohydrate conjugates	C00507	Carbohydrate metabolism; Global and overview maps	2438-80-4 / 3615-41-6 73-34-7 / 3615-41-6	HMDB0000174	BioDeepDB	1	pos	985483	773575	1.21208e+06
M182T308	methyl vanillate	182.174	308.1	182.173	2.74463	C9H10O4	[M]+	Organooxygen compounds	Ethers			3943-74-6 /		BioDeepDB	1	pos	1.19998e+07	8.55183e+06	9.28525e+06
M171T48	L-Cysteinesulfinic acid monohydrate	171.017	48.2	171.02	16.9574	C3H9NO5S	[M]+					207121-48-0		BioDeepDB	1	pos	4.36784e+07	4.35148e+07	3.73612e+07
M171T41_3	1-Hydroxy-2-naphthoate	171.044	41	188.047	22.4153	C11H8O3	[M+H-H2O]+			C03203	Xenobiotics biodegradation and metabolism; Global and overview maps	86-48-6		BioDeepDB	1	pos	842211	817259	767295
M271T305	3a-hydroxy-3-(hydroxymethyl)-1,1,3,5-tetramethyl-octahydro-1H-indene-4-carboxylic acid	271.191	305.3	270.183	2.63532	C15H26O4	[M+H]+	Endogenous Metabolites; Natural Products/Medicines						mzCloud	1	pos	4.73255e+07	2.30095e+07	3.24182e+07
M173T48	2-Aminobenzenesulfonate	173.015	47.9	173.015	2.31194	C6H7NO3S	[M]+			C06333	Xenobiotics biodegradation and metabolism; Global and overview maps	88-21-1		BioDeepDB	1	pos	2.17373e+06	2.42981e+06	2.58875e+06
M175T522	1H-Indole-3-acetamide	175.148	522.1	174.079	0.000975733	C10H10N2O	[M+H]+	Indoles and derivatives	Indoles	C02693	Amino acid metabolism; Global and overview maps	879-37-8	HMDB0029739	BioDeepDB	1	pos	5.43373e+07	5.55703e+07	6.17443e+07
M175T34	Guanidinosuccinic acid	174.977	34	175.059	1.33715	C5H9N3O4	[M]+	Carboxylic acids and derivatives	Amino acids, peptides, and analogues	C03139		6133-30-8	HMDB0003157	BioDeepDB	1	pos	2.87749e+06	1.94231e+06	825921
M176T63	Citrulline	176.103	63.4	175.096	0.915638	C6H13N3O3	[M+H]+	Carboxylic acids and derivatives	Amino acids, peptides, and analogues	C00327	Amino acid metabolism; Biosynthesis of other secondary metabolites; Global and overview maps	372-75-8	HMDB0000904	BioDeepDB	1	pos	1.04117e+08	9.58967e+07	9.50084e+07
M196T370	2-Amino-2-deoxy-D-gluconate	196.097	369.9	195.074	2.69425	C6H13NO6	[M+H]+			C03752	Carbohydrate metabolism; Membrane transport; Global and overview maps	3646-68-2		BioDeepDB	1	pos	8.53742e+06	2.08741e+06	2.2933e+06
M196T42_2	Selenomethionine	196.105	42.4	196.106	7.54698	C5H11NO2Se	[M]+	Carboxylic acids and derivatives	Amino acids, peptides, and analogues			1464-42-2 / 3211-76-5	HMDB0003966	BioDeepDB	1	pos	677033	948709	899923
M180T310	D-Mannose	180.033	309.9	180.063	11.8417	C6H12O6	[M]+	Organooxygen compounds	Carbohydrates and carbohydrate conjugates	C00159	Membrane transport; Transport and catabolism; Carbohydrate metabolism; Immune system; Global and overview maps	3458-28-4 / 3458-28-4 31103-86-3 / 530-26-7	HMDB0000169	BioDeepDB	1	pos	7.21511e+06	7.35758e+06	9.02342e+06
M183T341	Mannitol	183.101	341.4	182.079	0.908686	C6H14O6	[M+H]+	Organooxygen compounds	Carbohydrates and carbohydrate conjugates	C00392	Carbohydrate metabolism; Membrane transport; Global and overview maps	69-65-8	HMDB0000765	BioDeepDB	1	pos	2.39632e+07	2.20285e+07	2.41182e+07
M182T85_2	Galactitol	182.093	85	182.079	0.319501	C6H14O6	[M]+	Organooxygen compounds	Carbohydrates and carbohydrate conjugates	C01697	Carbohydrate metabolism; Membrane transport; Global and overview maps	608-66-2	HMDB0000107	BioDeepDB	1	pos	7.24613e+07	2.53746e+07	7.34787e+07
M184T272	Epinephrine	184.097	272	183.089	1.75994	C9H13NO3	[M+H]+	Phenols	Benzenediols	C00788	Circulatory system; Signal transduction; Endocrine system; Signaling molecules and interaction; Amino acid metabolism; Cellular community - prokaryotes; Global and overview maps	51-43-4	HMDB0000068	BioDeepDB	1	pos	4.72086e+07	2.77394e+07	2.88357e+07
M184T42	(S)-3-Acetoxy-2-aminopropanoic acid hydrochloride	184.09	42.1	183.03	20.6013	C5H10ClNO4	[M+H]+					66638-22-0		BioDeepDB	1	pos	199047	195966	218216
M209T383	L-Kynurenine	209.154	382.6	208.085	0.114638	C10H12N2O3	[M+H]+	Organooxygen compounds	Carbonyl compounds	C00328	Amino acid metabolism; Infectious disease: parasitic; Global and overview maps	2922-83-0 / 343-65-7	HMDB0000684	BioDeepDB	1	pos	5.47135e+07	5.63705e+07	1.61656e+07
M192T211	N-Acetyl-DL-methionine	192	211.3	191.062	1.66893	C7H13NO3S	[M+H]+					1115-47-5	HMDB0011745	BioDeepDB	1	pos	5.5224e+07	5.76732e+07	6.18099e+07
M198T178	L-Dopa	198.076	177.7	197.069	0.383691	C9H11NO4	[M+H]+	Carboxylic acids and derivatives	Amino acids, peptides, and analogues	C00355	Nervous system; Endocrine system; Neurodegenerative disease; Biosynthesis of other secondary metabolites; Amino acid metabolism; Substance dependence; Chemical structure transformation maps; Global and overview maps	59-92-7	HMDB0000181	BioDeepDB	1	pos	3.78039e+07	3.63124e+07	2.78108e+07
M393T469_2	NP-002336	393.259	468.9	392.256	10.8078	C23H36O5	[M+H]+	Endogenous Metabolites; Natural Products/Medicines						mzCloud	1	pos	2.88942e+08	9.20107e+07	2.07994e+08
M216T423	12-Hydroxydodecanoic acid	216.196	423.3	216.173	1.89128	C12H24O3	[M]+	Hydroxy acids and derivatives	Medium-chain hydroxy acids and derivatives	C08317		505-95-3	HMDB0002059	BioDeepDB	1	pos	2.86316e+07	3.97974e+07	3.34397e+07
M200T191	2-Chloro-L-phenylalanine	200.048	191.4	199.04	2.30157	C9H10ClNO2	[M+H]+					103616-89-3		BioDeepDB	1	pos	1.99463e+09	1.9781e+09	1.8944e+09
M219T424	Cis-zeatin	219.138	423.9	219.112	0.956449	C10H13N5O	[M]+	Imidazopyrimidines	Purines and purine derivatives	C00371	Chemical structure transformation maps; Signal transduction; Global and overview maps; Metabolism of terpenoids and polyketides	1637-39-4 / 32771-64-5	HMDB0012204	BioDeepDB	1	pos	4.49061e+06	2.64562e+07	1.39177e+07
M203T401	Spermine	203.177	401	202.216	1.75124	C10H26N4	[M+H]+	Organonitrogen compounds	Amines	C00750	Metabolism of cofactors and vitamins; Metabolism of other amino acids; Digestive system; Amino acid metabolism; Global and overview maps	71-44-3	HMDB0001256	BioDeepDB	1	pos	5.48792e+08	3.39022e+08	6.34789e+08
M221T308	5-Hydroxy-L-tryptophan	221.093	308.1	220.085	3.31873	C11H12N2O3	[M+H]+	Indoles and derivatives	Tryptamines and derivatives	C00643	Nervous system; Development and regeneration; Amino acid metabolism; Chemical structure transformation maps; Global and overview maps	4350-09-8	HMDB0000472	BioDeepDB	1	pos	6.25667e+06	9.1532e+06	7.42873e+06
M204T491	D-Tryptophan	204.139	491	204.09	0.873668	C11H12N2O2	[M]+	Indoles and derivatives	Indolyl carboxylic acids and derivatives	C00525		153-94-6	HMDB0013609	BioDeepDB	1	pos	2.29083e+06	9.74216e+06	1.50559e+07
M207T48	3-Oxalomalate	207.015	47.8	206.006	6.39567	C6H6O8	[M+H]+			C01990	Carbohydrate metabolism	3687-15-8 / 89304-26-7		BioDeepDB	1	pos	99049.3	24596.1	19408.8
M228T192_2	Deoxycytidine	228.098	191.5	227.091	0.543626	C9H13N3O4	[M+H]+	Pyrimidine nucleosides	Pyrimidine 2'-deoxyribonucleosides	C00881	Membrane transport; Global and overview maps; Nucleotide metabolism	951-77-9	HMDB0000014	BioDeepDB	1	pos	2.20503e+07	2.30276e+07	3.10786e+07
M229T77	Deoxyuridine	229.082	77.4	228.075	0.104766	C9H12N2O5	[M+H]+	Pyrimidine nucleosides	Pyrimidine 2'-deoxyribonucleosides	C00526	Membrane transport; Global and overview maps; Nucleotide metabolism	951-78-0	HMDB0000012	BioDeepDB	1	pos	1.87982e+07	1.80743e+07	1.71327e+07
M232T347	Butyrylcarnitine	232.155	347.4	231.147	1.39562	C11H21NO4	[M+H]+	Fatty Acyls	Fatty acid esters	C02862		25576-40-3	HMDB0002013	BioDeepDB	1	pos	9.43825e+08	1.01783e+09	8.73886e+08
M216T325	D-(+)-Glucosamine hydrochloride	216.159	325.2	215.056	0.820915	C6H14ClNO5	[M+H]+					66-84-2		BioDeepDB	1	pos	1.58715e+07	2.85047e+07	2.98297e+07
M216T66	Disodium beta-glycerophosphate	215.981	65.6	215.978	12.0381	C3H7Na2O6P	[M]+					154804-51-0		BioDeepDB	1	pos	5.63446e+06	5.90955e+06	5.15218e+06
M240T421	(S)-2-Amino-3-(1H-indol-3-yl)propanamide hydrochloride	240.196	421.1	239.083	2.20357	C11H14ClN3O	[M+H]+					5022-65-1		BioDeepDB	1	pos	2.05423e+07	2.05073e+07	2.00595e+07
M241T54_2	Anserine	241.13	54.1	240.122	1.20752	C10H16N4O3	[M+H]+	Peptidomimetics	Hybrid peptides	C01262	Amino acid metabolism; Metabolism of other amino acids; Global and overview maps	584-85-0	HMDB0000194	BioDeepDB	1	pos	8.92489e+06	6.97343e+06	8.14068e+06
M242T231	pyridoxamine dihydrochloride	242.122	230.8	241.115	0.313891	C8H14Cl2N2O2	[M+H]+	Organooxygen compounds	Alcohols and polyols			524-36-7 /		BioDeepDB	1	pos	5.91095e+06	4.99244e+06	3.95134e+06
M225T263	1-Hexadecanol	225.149	262.7	242.261	3.71098	C16H34O	[M+H-H2O]+	Fatty Acyls	Fatty alcohols	C00823	Lipid metabolism	36653-82-4	HMDB0003424	BioDeepDB	1	pos	4.5996e+07	4.82827e+07	5.01227e+07
M229T173	Myristic acid	229.179	173.1	228.209	3.01412	C14H28O2	[M+H]+	Fatty Acyls	Fatty acids and conjugates	C06424	Lipid metabolism; Global and overview maps	544-63-8	HMDB0000806	BioDeepDB	1	pos	2.35578e+07	2.68258e+07	9.34371e+06
M230T406	D-Ribose 5-phosphate	230.248	406.3	230.019	1.99046	C5H11O8P	[M]+	Organooxygen compounds	Carbohydrates and carbohydrate conjugates	C00117	Metabolism of cofactors and vitamins; Metabolism of other amino acids; Endocrine system; Carbohydrate metabolism; Nucleotide metabolism; Energy metabolism; Global and overview maps	3615-55-2 / 4300-28-1 / 4151-19-3 / 62746-84-3	HMDB0001548	BioDeepDB	1	pos	2.39568e+08	2.65781e+08	2.20707e+08
M231T64	D-(-)-3-Phosphoglyceric acid disodium salt	230.96	64.5	229.957	17.3823	C3H5Na2O7P	[M+H]+					80731-10-8		BioDeepDB	1	pos	1.9073e+06	2.27419e+06	4.15297e+06
M256T40	Phosphocreatine disodium salt	255.94	40.4	255	18.0538	C4H8N3Na2O5P	[M+H]+					19333-65-4		BioDeepDB	1	pos	2.13738e+06	1.66818e+06	1.0588e+06
M257T631_2	(2S)-Liquiritigenin	257.191	631.4	256.074	2.38909	C15H12O4	[M+H]+	Flavonoids	Flavans	C09762	Chemical structure transformation maps; Biosynthesis of other secondary metabolites; Global and overview maps	578-86-9	HMDB0029519	BioDeepDB	1	pos	3.57118e+06	4.37074e+06	4.78571e+06
M241T244	L-Cystine	241.135	243.6	240.024	1.56598	C6H12N2O4S2	[M+H]+	Carboxylic acids and derivatives	Amino acids, peptides, and analogues	C00491	Membrane transport; Cell growth and death; Digestive system; Amino acid metabolism; Global and overview maps	56-89-3	HMDB0000192	BioDeepDB	1	pos	2.29111e+06	2.86129e+06	2.94989e+06
M248T139	Pyridoxal 5'-phosphate	248.133	139.3	247.025	1.12461	C8H10NO6P	[M+H]+	Pyridines and derivatives	Pyridine carboxaldehydes	C00018	Metabolism of cofactors and vitamins; Global and overview maps; Digestive system	54-47-7	HMDB0001491	BioDeepDB	1	pos	7.51852e+06	7.42362e+06	1.14761e+07
M252T304_1	2'-Deoxyadenosine	252.013	304.2	251.102	28.1192	C10H13N5O3	[M+H]+			C00559	Membrane transport; Global and overview maps; Nucleotide metabolism	16373-93-6	HMDB0000101	BioDeepDB	1	pos	5.16349e+07	5.47601e+07	5.10784e+07
M255T617	Palmitoleic acid	255.232	616.8	254.225	2.44483	C16H30O2	[M+H]+	Fatty Acyls	Fatty acids and conjugates	C08362	Lipid metabolism	373-49-9	HMDB0003229	BioDeepDB	1	pos	1.53132e+06	139396	216023
M258T445	DL-Isocitric acid	258.28	444.6	257.973	1.135	C6H5Na3O7	[M]+					1637-73-6		BioDeepDB	1	pos	4.21926e+07	5.55789e+07	4.12593e+07
M279T472	Gamma-Linolenic acid	279.232	472.2	278.225	0.988427	C18H30O2	[M+H]+	Fatty Acyls	Lineolic acids and derivatives	C06426	Lipid metabolism; Global and overview maps	506-26-3	HMDB0003073	BioDeepDB	1	pos	2.68328e+07	2.60577e+07	2.88616e+07
M267T230	2'-Deoxyguanosine	267.18	230.1	267.097	29.8124	C10H13N5O4	[M]+			C00330	Membrane transport; Global and overview maps; Nucleotide metabolism	312693-72-4	HMDB0000085	BioDeepDB	1	pos	8.10602e+06	1.15474e+07	1.32391e+07
M267T271_2	Deoxyguanosine	267.098	271.1	267.097	1.45224	C10H13N5O4	[M]+	Purine nucleosides	Purine 2'-deoxyribonucleosides	C00330		961-07-9	HMDB0000085	BioDeepDB	1	pos	1.36831e+07	9.38898e+06	1.04942e+07
M284T680	Stearic acid	284.295	680.1	284.272	0.908676	C18H36O2	[M]+	Fatty Acyls	Fatty acids and conjugates	C01530	Lipid metabolism; Chemical structure transformation maps; Sensory system	57-11-4 / 646-29-7	HMDB0000827	BioDeepDB	1	pos	1.4257e+08	9.89279e+07	6.34487e+07
M271T388_1	Baicalein	271.174	387.5	270.053	11.7454	C15H10O5	[M+H]+	Flavonoids	Flavonoid glycosides	C10023		192224-98-9 / 491-67-8	HMDB0031991	BioDeepDB	1	pos	2.30936e+06	2.57843e+06	2.44758e+06
M271T402	Heptadecanoic acid	271.226	402.4	270.451	2.91122	C17H34O2	[M+H]+	Fatty Acyls	Fatty acids and conjugates			506-12-7	HMDB0002259	BioDeepDB	1	pos	5.62852e+06	6.42003e+06	6.46646e+06
M273T433	Estradiol-17beta	273.186	433.4	272.178	3.74836	C18H24O2	[M+H]+	Steroids and steroid derivatives	Estrane steroids	C00951	Cancer: overview; Drug resistance: antineoplastic; Excretory system; Endocrine system; Lipid metabolism; Environmental adaptation; Cancer: specific types; Target-based classification: Nuclear receptors; Global and overview maps	50-28-2	HMDB0000151	mzCloud	1	pos	2.61308e+06	3.53573e+06	3.12078e+06
M273T392	Naringenin	273.079	392	272.068	11.4399	C15H12O5	[M+H]+	Flavonoids	Flavans	C00509	Chemical structure transformation maps; Biosynthesis of other secondary metabolites; Global and overview maps	480-41-1	HMDB0002670	BioDeepDB	1	pos	3.49439e+06	3.20864e+06	659193
M273T267_2	Androsterone	273.217	267.2	290.225	0.241566	C19H30O2	[M+H-H2O]+	Steroids and steroid derivatives	Androstane steroids	C00523	Lipid metabolism	53-41-8	HMDB0000031	BioDeepDB	1	pos	4.06062e+06	3.33268e+06	3.90119e+06
M296T252	Indican	296.219	252.3	295.106	2.41755	C14H17NO6	[M+H]+			C08481		487-60-5		BioDeepDB	1	pos	9.16739e+06	9.90355e+06	5.06237e+06
M298T398	5'-Methylthioadenosine	298.237	397.9	297.09	0.114933	C11H15N5O3S	[M+H]+	5'-deoxyribonucleosides	5'-deoxy-5'-thionucleosides	C00170	Chemical structure transformation maps; Amino acid metabolism; Global and overview maps; Metabolism of terpenoids and polyketides	2457-80-9	HMDB0001173	BioDeepDB	1	pos	3.98972e+06	2.11121e+07	1.6444e+07
M284T652	Glycitein	284.295	652.4	284.068	1.7317	C16H12O5	[M]+	Isoflavonoids	Isoflav-2-enes	C14536	Biosynthesis of other secondary metabolites; Global and overview maps	40957-83-3 / NA	HMDB0005781	BioDeepDB	1	pos	1.64071e+07	9.86491e+06	1.14181e+07
M301T404	Sphinganine	301.285	404.3	301.298	1.61927	C18H39NO2	[M]+	Organonitrogen compounds	Amines	C00836	Lipid metabolism; Signal transduction; Global and overview maps	764-22-7	HMDB0000269	BioDeepDB	1	pos	1.3081e+07	1.1124e+07	1.28941e+07
M286T558	Fisetin	286.274	557.8	286.048	3.24055	C15H10O6	[M]+			C10041		345909-34-4		BioDeepDB	1	pos	4.24104e+07	4.19612e+07	4.86206e+07
M305T45_1	Sodium (2R,3R,4S)-2,3,4,6-tetrahydroxy-5-oxohexyl phosphate	304.892	44.6	303.994	4.83731	C6H11Na2O9P	[M+H]+					26177-86-6		BioDeepDB	1	pos	448451	436699	1.03532e+06
M293T45	Ribose 1,5-bisphosphate	292.97	45.2	309.986	28.8972	C5H12O11P2	[M+H-H2O]+	Organooxygen compounds	Carbohydrates and carbohydrate conjugates	C01151	Carbohydrate metabolism; Metabolism of other amino acids; Global and overview maps	14689-84-0	HMDB0011688	BioDeepDB	1	pos	1.9673e+06	2.15269e+06	2.32355e+06
M303T542	Hesperetin	303.232	542.4	302.079	2.02297	C16H14O6	[M+H]+	Flavonoids	O-methylated flavonoids	C01709	Biosynthesis of other secondary metabolites	520-33-2	HMDB0005782	BioDeepDB	1	pos	4.00236e+07	4.07274e+07	1.11196e+08
M226T444	NP-020401	226.123	444.2	226.121	9.68913	C12H18O4	[M]+	Endogenous Metabolites; Natural Products/Medicines						mzCloud	1	pos	8.0877e+06	955965	1.13379e+06
M329T541	Docosahexaenoic acid	329.248	540.5	328.24	0.376616	C22H32O2	[M+H]+	Fatty Acyls	Fatty acids and conjugates	C06429	Lipid metabolism	6217-54-5	HMDB0002183	BioDeepDB	1	pos	9.28436e+06	4.38349e+06	6.20279e+06
M312T178	Calcium 2-(trimethylammonio)ethyl phosphate chloride tetrahydrate	312.031	178.4	329.032	19.0174	C5H21CaClNO8P	[M+H-H2O]+					72556-74-2		BioDeepDB	1	pos	1.77407e+07	1.92202e+07	2.12767e+07
M330T232	Cyclic AMP	330.214	232.5	329.053	0.0243982	C10H12N5O6P	[M+H]+	Purine nucleotides	Cyclic purine nucleotides	C00575	Neurodegenerative disease; Substance dependence; Cellular community - eukaryotes; Immune system; Excretory system; Development and regeneration; Cancer: overview; Drug resistance: antineoplastic; Signal transduction; Cell growth and death; Nervous system; Digestive system; Environmental adaptation; Infectious disease: bacterial; Aging; Infectious disease: parasitic; Infectious disease: viral; Cir…	60-92-4	HMDB0000058	BioDeepDB	1	pos	6.61608e+06	3.65839e+06	3.3095e+06
M312T535	Aflatoxin B1	312.363	535.4	312.063	0.0033995	C17H12O6	[M]+	Coumarins and derivatives	Furanocoumarins	C06800	Biosynthesis of other secondary metabolites; Global and overview maps; Xenobiotics biodegradation and metabolism; Cancer: specific types	1162-65-8	HMDB0006552	BioDeepDB	1	pos	2.20744e+08	8.97518e+07	8.39328e+07
M337T543	12-Keto-tetrahydro-leukotriene B4	337.236	542.9	336.23	2.59758	C20H32O4	[M+H]+	Fatty Acyls	Eicosanoids	C02165	Nervous system; Sensory system; Digestive system; Endocrine system; Lipid metabolism; Signaling molecules and interaction; Structure-based classification; Global and overview maps	71160-24-2	HMDB0002995	BioDeepDB	1	pos	1.24641e+08	1.14117e+08	1.30422e+08
M338T664	Calcium 2-hydroxy-4-(methylthio)butanoate	338.344	664	338.017	6.07581	C10H18CaO6S2	[M]+					4857-44-7		BioDeepDB	1	pos	3.23351e+06	8.4905e+06	3.66915e+06
M346T442_2	Cortexolone	346.332	442.3	346.214	0.576471	C21H30O4	[M]+	Steroids and steroid derivatives	Hydroxysteroids	C05488	Lipid metabolism; Endocrine and metabolic disease; Global and overview maps; Endocrine system	152-58-9	HMDB0000015	BioDeepDB	1	pos	3.64184e+08	4.16543e+08	3.79012e+08
M354T630_1	Prostaglandin F2a	354.241	629.9	354.241	1.69376	C20H34O5	[M]+	Fatty Acyls	Eicosanoids	C00639	Nervous system; Signal transduction; Digestive system; Endocrine system; Lipid metabolism; Signaling molecules and interaction; Global and overview maps	551-11-1	HMDB0001139	BioDeepDB	1	pos	6.96744e+06	1.69695e+07	8.64716e+06
M342T62	Alpha-Lactose	342.141	62	342.116	2.76529	C12H22O11	[M]+	Organooxygen compounds	Carbohydrates and carbohydrate conjugates	C00243	Carbohydrate metabolism; Membrane transport; Global and overview maps; Digestive system	63-42-3	HMDB0000186	BioDeepDB	1	pos	1.74345e+06	2.06276e+06	1.75301e+06
M361T465	Cortisone	361.2	465.1	360.194	0.361771	C21H28O5	[M+H]+	Steroids and steroid derivatives	Hydroxysteroids	C00762	Cancer: overview; Excretory system; Lipid metabolism; Cancer: specific types; Target-based classification: Nuclear receptors; Global and overview maps	53-06-5	HMDB0002802	BioDeepDB	1	pos	2.46587e+07	2.56004e+07	2.24059e+07
M357T615	Monooleoylglycerol	357.263	614.7	356.54	6.22518	C21H40O4	[M+H]+	Carboxylic acids and derivatives	Carboxylic acid derivatives			111-03-5 /	HMDB0094684	BioDeepDB	1	pos	1.13882e+06	1.17725e+07	2.28074e+06
M376T598_2	Lithocholic acid	376.296	598.1	376.298	4.78347	C24H40O3	[M]+	Lipids and lipid-like molecules	Steroids and steroid derivatives	C03990	Lipid metabolism; Digestive system	434-13-9	HMDB0000761	BioDeepDB	1	pos	6.45717e+07	3.17833e+08	3.07153e+08
M379T133	Trehalose dihydrate	379.145	133.4	378.137	0.854555	C12H26O13	[M+H]+					6138-23-4		BioDeepDB	1	pos	861035	1.37412e+06	1.43669e+06
M363T573	Barium 3,3-diethoxy-2-hydroxypropyl phosphate	363.242	573.2	379.961	7.39636	C7H15BaO7P	[M+H-H2O]+					93965-35-6		BioDeepDB	1	pos	8.1712e+06	7.65739e+06	6.14569e+06
M249T312	(3aS,5aR,6R,9aS,9bS)-6-hydroxy-5a-methyl-3,9-dimethylidene-dodecahydronaphtho[1,2-b]furan-2-one	249.15	311.7	248.141	5.93815	C15H20O3	[M+H]+	Endogenous Metabolites; Natural Products/Medicines						mzCloud	1	pos	4.69103e+07	6.76855e+07	5.31613e+07
M369T69	Sodium;(4aR,6R,7R,7aS)-6-(6-aminopurin-9-yl)-2-oxido-2-oxo-4a,6,7,7a-tetrahydro-4H-furo[3,2-d][1,3,2]dioxaphosphinin-7-ol;hydrate	369.351	69.4	369.045	0.981451	C10H13N5NaO7P	[M]+					37839-81-9		BioDeepDB	1	pos	2.95076e+07	6.13452e+07	6.00055e+07
M370T170	2'-Deoxycytidine 5'-diphosphate sodium salt	370.174	169.8	387.18	3.33357	C9H15N3O10P2	[M+H-H2O]+					151151-32-5		BioDeepDB	1	pos	7.67532e+06	8.24238e+06	6.95966e+06
M392T453_2	Chenodeoxycholic acid	392.293	453.2	392.293	0.509823	C24H40O4	[M]+	Steroids and steroid derivatives	Bile acids, alcohols and derivatives	C02528	Lipid metabolism; Global and overview maps; Digestive system	474-25-9	HMDB0000518	BioDeepDB	1	pos	9.91773e+06	1.05169e+07	1.04978e+07
M399T379	S-Adenosylmethionine	399.164	379	398.137	0.59072	C15H22N6O5S	[M+H]+	5'-deoxyribonucleosides	5'-deoxy-5'-thionucleosides	C00019	Biosynthesis of other secondary metabolites; Metabolism of terpenoids and polyketides; Amino acid metabolism; Folding, sorting and degradation; Chemical structure transformation maps; Global and overview maps	485-80-3 / 29908-03-0	HMDB0001185	BioDeepDB	1	pos	5.21166e+07	4.36981e+07	3.85415e+07
M384T493	Desmosterol	384.347	493.3	384.339	1.08506	C27H44O	[M]+	Steroids and steroid derivatives	Cholestane steroids	C01802	Lipid metabolism; Global and overview maps	313-04-2	HMDB0002719	BioDeepDB	1	pos	2.73706e+08	2.79435e+08	2.85178e+08
M385T644	25-Hydroxycholesterol	385.296	643.6	402.35	1.86873	C27H46O2	[M+H-H2O]+	Steroids and steroid derivatives	Cholestane steroids	C15519	Lipid metabolism	2140-46-7	HMDB0006247	BioDeepDB	1	pos	5.34604e+06	4.61602e+06	6.04839e+06
M385T617_2	Vitamin D3	385.287	616.5	384.339	11.9274	C27H44O	[M+H]+	Steroids and steroid derivatives	Vitamin D and derivatives	C05443	Lipid metabolism; Immune disease; Global and overview maps; Digestive system	67-97-0	HMDB0000876	BioDeepDB	1	pos	3.28029e+06	2.17527e+06	3.01516e+06
M390T217	disodium 5'-guanylate	390.177	216.8	407.185	1.96321	C10H12N5Na2O8P	[M+H-H2O]+					5550-12-9 /		BioDeepDB	1	pos	2.15933e+06	2.85652e+06	2.70878e+06
M408T656	Allocholic acid	408.368	655.8	408.288	0.8115	C24H40O5	[M]+	Steroids and steroid derivatives	Bile acids, alcohols and derivatives	C00695	Lipid metabolism; Global and overview maps; Digestive system	2464-18-8 / 81-25-4	HMDB0000505	BioDeepDB	1	pos	3.43796e+06	5.54844e+06	5.37348e+06
M392T154	Adenosine 5'-phosphate disodium	392.043	154.5	391.027	21.3271	C10H12N5O7P. 2Na	[M+H]+					4578-31-8		BioDeepDB	1	pos	1.2284e+07	1.14361e+07	6.74369e+06
M393T635	Deoxycholic acid	393.305	634.6	392.293	6.69159	C24H40O4	[M+H]+	Steroids and steroid derivatives	Bile acids, alcohols and derivatives	C04483	Lipid metabolism; Digestive system	83-44-3	HMDB0000626	BioDeepDB	1	pos	631388	460848	370018
M399T289	(2R,3S,4S,5R,6R)-2-({[(2S,3R,4R)-3,4-dihydroxy-4-(hydroxymethyl)oxolan-2-yl]oxy}methyl)-6-(2-phenylethoxy)oxane-3,4,5-triol	399.163	288.6	416.168	5.72918	C19H28O10	[M+H-H2O]+	Endogenous Metabolites; Natural Products/Medicines						mzCloud	1	pos	8.0428e+06	8.23356e+06	8.16246e+06
M404T48	CDP	404.018	48.3	403.018	19.4942	C9H15N3O11P2	[M+H]+	Pyrimidine nucleotides	Pyrimidine ribonucleotides	C00112	Global and overview maps; Nucleotide metabolism	63-38-7	HMDB0001546	BioDeepDB	1	pos	194315	155261	118987
M410T296_2	Inosine 5'-monophosphate disodium salt hydrate	410.198	296.4	410.022	3.24081	C10H13N4Na2O9P	[M]+					352195-40-5		BioDeepDB	1	pos	1.57157e+06	1.72771e+06	1.40495e+06
M413T656	alpha-Tocopherol	413.324	656.1	430.381	1.47569	C29H50O2	[M+H-H2O]+	Prenol lipids	Quinone and hydroquinone lipids	C02477	Metabolism of cofactors and vitamins; Cell growth and death; Digestive system; Chemical structure transformation maps; Global and overview maps	59-02-9	HMDB0001893	BioDeepDB	1	pos	3.34507e+06	5.69296e+06	3.56104e+06
M445T450	Tetrahydrofolic acid	445.313	449.6	445.171	2.67697	C19H23N7O6	[M]+	Pteridines and derivatives	Pterins and derivatives	C00101	Metabolism of cofactors and vitamins; Drug resistance: antineoplastic; Translation; Amino acid metabolism; Energy metabolism; Global and overview maps	135-16-0	HMDB0001846	BioDeepDB	1	pos	1.36974e+08	1.10258e+08	5.69718e+07
M433T674	Isovitexin	433.37	673.6	432.106	20.2606	C21H20O10	[M+H]+			C01714	Biosynthesis of other secondary metabolites	38953-85-4 / 29702-25-8		BioDeepDB	1	pos	1.07895e+07	4.30583e+06	4.84316e+06
M465T540	Glycocholic acid	465.309	539.5	465.309	0.859645	C26H43NO6	[M]+	Steroids and steroid derivatives	Bile acids, alcohols and derivatives	C01921	Lipid metabolism; Global and overview maps; Digestive system	475-31-0	HMDB0000138	BioDeepDB	1	pos	1.03057e+06	1.19505e+06	1.29006e+06
M449T45	Uridine-5'-diphosphate disodium salt	448.973	44.9	447.966	1.72839	C9H12N2Na2O12P2	[M+H]+					27821-45-0		BioDeepDB	1	pos	372165	360659	313384
M449T127	Astragalin	449.108	126.8	448.101	0.494129	C21H20O11	[M+H]+	Flavonoids	Flavonoid glycosides	C12249	Biosynthesis of other secondary metabolites; Global and overview maps	480-10-4	HMDB0037429	BioDeepDB	1	pos	140921	37848.9	116208
M450T423_1	Deoxyuridine-5'-triphosphate	450.322	423.3	467.974	4.2899	C9H15N2O14P3	[M+H-H2O]+			C00460	Global and overview maps; Nucleotide metabolism	102814-08-4	HMDB0001191	BioDeepDB	1	pos	2.23874e+08	2.00215e+08	2.02106e+08
M480T656	(2S)-2-[[4-[(2-Amino-4-oxo-7,8-dihydro-3H-pteridin-6-yl)methylamino]benzoyl]amino]pentanedioic acid;dihydrate	480.431	655.5	479.176	9.00975	C19H25N7O8	[M+H]+					207226-40-2		BioDeepDB	1	pos	4.75455e+06	2.54727e+06	1.61936e+06
M485T182	Uridine 5'-triphosphate tris salt	485.362	181.8	484.14	4.63458	C9H15N2O15P3	[M+H]+					108321-53-5		BioDeepDB	1	pos	7.21465e+06	7.98479e+06	7.1418e+06
M488T610_1	Taurolithocholic acid sodium salt	488.332	609.7	505.284	7.81579	C26H44NNaO5S	[M+H-H2O]+					6042-32-6		BioDeepDB	1	pos	1.43782e+07	5.71803e+06	5.97036e+06
M500T607_1	5-Phospho-D-ribose 1-diphosphate pentasodium salt	500.326	607.3	499.98	7.59037	C5H13O14P3	[M]+					108321-05-7		BioDeepDB	1	pos	2.35341e+06	1.38469e+07	3.41366e+07
M523T491_1	Guanosine-5'-triphosphate	523.262	491.4	522.991	8.82628	C10H16N5O14P3	[M]+			C00044	Metabolism of cofactors and vitamins; Transport and catabolism; Signal transduction; Nucleotide metabolism; Folding, sorting and degradation; Cellular community - prokaryotes; Global and overview maps	36051-31-7	HMDB0001273	BioDeepDB	1	pos	3.61992e+07	3.96609e+07	1.61281e+07
M526T192	3,5-Diiodothyronine	526.219	191.9	524.893	5.21816	C15H13I2NO4	[M+H]+	Carboxylic acids and derivatives	Amino acids, peptides, and analogues			1041-01-6 / 534-51-0	HMDB0000582	BioDeepDB	1	pos	1.50317e+06	1.77416e+06	1.59682e+06
M328T536	(11E,15Z)-9,10,13-trihydroxyoctadeca-11,15-dienoic acid	328.226	536.5	328.225	3.12547	C18H32O5	[M]+	Endogenous Metabolites; Natural Products/Medicines						mzCloud	1	pos	4.28153e+06	5.76666e+06	4.74412e+06
M545T652	Protoporphyrin IX	545.4	652.2	562.258	0.763033	C34H34N4O4	[M+H-H2O]+	Tetrapyrroles and derivatives	Porphyrins	C02191	Metabolism of cofactors and vitamins; Global and overview maps	553-12-8	HMDB0000241	BioDeepDB	1	pos	9.67301e+06	1.04288e+07	9.65809e+06
M549T47	1,2-dicapryl-sn-glycero-3-phosphocholine	548.721	46.6	565.72	16.4637	C28H56NO8P	[M+H-H2O]+	Carboxylic acids and derivatives	Carboxylic acid derivatives			3436-44-0 /		BioDeepDB	1	pos	726284	1.66481e+06	1.59567e+06
M556T675	Inosine-5'-triphosphate trisodium salt	556.441	675.3	573.926	1.9063	C10H12N4Na3O14P3	[M+H-H2O]+					35908-31-7		BioDeepDB	1	pos	3.42245e+06	6.52638e+06	4.41464e+06
M584T652_1	Bilirubin	584.472	651.7	584.264	2.12992	C33H36N4O6	[M]+			C00486	Metabolism of cofactors and vitamins; Global and overview maps; Digestive system	635-65-4		BioDeepDB	1	pos	1.02408e+06	2.64209e+06	2.47553e+06
M594T51_1	D-Raffinose Pentahydrate	594.222	51.2	594.222	0.504862	C18H42O21	[M]+					17629-30-0		BioDeepDB	1	pos	73317.6	215040	183090
M587T607_1	114616-31-8	586.542	607.1	586.55	14.4917	C4H6O5	[M]+					114616-31-8		BioDeepDB	1	pos	4.89575e+07	4.2644e+07	4.78312e+07
M263T272	(2R,3R,4S,5S,6R)-2-[(3Z)-hex-3-en-1-yloxy]-6-(hydroxymethyl)oxane-3,4,5-triol	263.15	271.6	262.142	4.50526	C12H22O6	[M+H]+	Endogenous Metabolites; Natural Products/Medicines						mzCloud	1	pos	4.26049e+06	5.32862e+06	4.08093e+06
M610T252_1	Uridine 5'-diphosphoglucose disodium salt hydrate fromSaccharomyces cerevisiae	610.269	251.8	610.27	2.29407	C15H24N2O17P2	[M]+					28053-08-9		BioDeepDB	1	pos	635650	313080	401656
M609T284_1	UDP-a-D-Galactose disodium salt	609.385	284.2	610.019	5.09755	C15H22N2Na2O17P2	[M]+					137868-52-1		BioDeepDB	1	pos	5.82089e+06	8.50218e+06	7.8905e+06
M429T381_2	NP-019856	429.211	380.9	428.205	2.58294	C21H32O9	[M+H]+	Endogenous Metabolites; Natural Products/Medicines						mzCloud	1	pos	5.7029e+09	3.8988e+09	1.986e+09
M624T690_2	CE(16_0)	624.409	689.7	624.585	13.2446	C43H76O2	[M]+	Steroids and steroid derivatives	Steroid esters	C11251		601-34-3	HMDB0000885	BioDeepDB	1	pos	1.50934e+06	1.32897e+06	1.61815e+06
M663T688	NAD	663.443	687.6	663.425	4.82935	C21H27N7O14P2	[M-H2O+NH4]+	Organooxygen compounds	Alcohols and polyols			53-84-9 /		BioDeepDB	1	pos	4.96938e+06	7.74191e+06	5.6419e+06
M651T428	3,3',5'-Triiodo-L-thyronine	651.385	427.5	650.79	3.79285	C15H12I3NO4	[M+H]+			C07639	Endocrine system	5817-39-0		BioDeepDB	1	pos	6.0898e+07	3.50319e+07	2.84883e+07
M303T247	NP-015468	303.099	247.3	320.105	3.54669	C20H16O4	[M+H-H2O]+	Endogenous Metabolites; Natural Products/Medicines						mzCloud	1	pos	1.70562e+07	1.96215e+07	1.69334e+07
M246T251	(3aR,7aS,8S,9aR)-5,8-dimethyl-3-methylidene-2H,3H,3aH,4H,6H,7H,7aH,8H,9H,9aH-azuleno[6,5-b]furan-2,6-dione	246.127	250.6	246.126	7.33586	C15H18O3	[M]+	Endogenous Metabolites; Natural Products/Medicines						mzCloud	1	pos	1.42261e+07	8.23854e+06	1.03928e+07
M748T342_1	beta-Nicotinamide adenine dinucleotide phosphate sodium salt hydrate	748.392	341.6	765.39	13.0065	C21H28N7O17P3	[M+H-H2O]+					698999-85-8		BioDeepDB	1	pos	25455.3	445075	368063
M777T660	Thyroxine	776.68	660.3	776.687	8.49771	C15H11I4NO4	[M]+	Carboxylic acids and derivatives	Amino acids, peptides, and analogues	C01829	Digestive system; Endocrine system; Signaling molecules and interaction; Amino acid metabolism; Immune disease; Global and overview maps	51-48-9	HMDB0000248	BioDeepDB	1	pos	2.23577e+06	7.39671e+06	1.79846e+06
M808T539	TG(16_0_16_0_16_0)	807.56	539.3	807.32	15.3837	C51H98O6	[M]+	Carboxylic acids and derivatives	Carboxylic acid derivatives			555-44-2	HMDB0005356	BioDeepDB	1	pos	9.18278e+07	2.57831e+08	7.98516e+06
M369T206	(15E)-15-ethylidene-18-(methoxycarbonyl)-17-methyl-12-oxo-10,17-diazatetracyclo[12.3.1.0?l,?a?a.0???,??a]octadeca-3(11),4,6,8-tetraen-17-ium-17-olate	369.176	205.7	368.174	14.0401	C21H24N2O4	[M+H]+	Endogenous Metabolites; Natural Products/Medicines						mzCloud	1	pos	4.57746e+06	4.18212e+06	2.55111e+06
M101T192	1-Hexanol	101.096	192	100.089	2.21571	C6H12O	[M+H]+	Fatty Acyls	Fatty alcohols	C00854	Xenobiotics biodegradation and metabolism; Global and overview maps	111-27-3/108-93-0	HMDB0012971	BioDeepDB	1	pos	1.50864e+07	1.52069e+07	1.52736e+07
M126T133	1-Methylhistamine	126.103	133.2	125.095	1.35313	C6H11N3	[M+H]+	Organonitrogen compounds	Amines	C05127	Amino acid metabolism; Global and overview maps	501-75-7	HMDB0000898	BioDeepDB	1	pos	8.61765e+06	1.04398e+07	1.0008e+07
M109T257	p-Cresol	109.065	256.5	108.058	3.66753	C7H8O	[M+H]+	Phenols	Cresols	C01468	Xenobiotics biodegradation and metabolism; Global and overview maps; Digestive system	106-44-5	HMDB0001858	BioDeepDB	1	pos	1.65705e+07	2.86104e+07	2.23973e+07
M115T240	(S)-5-Hydroxymethyl-2[5H]-furanone	115.039	239.6	114.032	0.86927	C5H6O3	[M+H]+							BioDeepDB	1	pos	3.30216e+06	3.52045e+06	3.37877e+06
M133T238_1	Tranylcypromine	133.089	238.4	133.089	0.751376	C9H11N	[M]+	Organonitrogen compounds	Amines	C07155		155-09-9/NA	HMDB0014890	BioDeepDB	1	pos	8.26527e+06	1.02405e+07	1.02719e+07
M125T238	Guaiacol	125.06	238	124.052	3.99807	C7H8O2	[M+H]+	Phenols	Methoxyphenols	C15572		90-05-1	HMDB0001398	BioDeepDB	1	pos	9.27385e+06	3.80141e+06	9.17099e+06
M128T80_1	Ammeline	128.054	79.6	127.049	20.8974	C3H5N5O	[M+H]+			C08733	Xenobiotics biodegradation and metabolism; Global and overview maps	645-92-1		BioDeepDB	1	pos	3.73182e+07	3.70018e+07	3.42827e+07
M133T204	L-Ribulose	133.05	204.3	150.053	0	C5H10O5	[M+H-H2O]+	Organooxygen compounds	Carbohydrates and carbohydrate conjugates	C00310	Carbohydrate metabolism; Global and overview maps	2042-27-5/551-84-8	HMDB0003371	BioDeepDB	1	pos	2.80648e+07	2.92456e+07	3.06886e+07
M135T667	p-Cymene	135.117	666.6	134.11	3.13801	C10H14	[M+H]+	Prenol lipids	Monoterpenoids	C06575	Xenobiotics biodegradation and metabolism; Global and overview maps	99-87-6	HMDB0005805	BioDeepDB	1	pos	8.81125e+06	2.36067e+06	1.02775e+07
M137T296	Terpinolene	137.133	295.6	136.125	3.82111	C10H16	[M+H]+	Prenol lipids	Monoterpenoids	C06075		586-62-9	HMDB0036994	BioDeepDB	1	pos	3.90627e+07	5.87025e+07	6.88304e+07
M137T391	4-Propylphenol	137.097	390.5	136.089	3.64706	C9H12O	[M+H]+	Benzene and substituted derivatives	Phenylpropanes	C14311		645-56-7	HMDB0032625	BioDeepDB	1	pos	3.09411e+07	3.17024e+07	3.21198e+07
M137T34	(+)-a-Pinene	137.133	34.3	136.125	3.82111	C10H16	[M+H]+	Prenol lipids	Monoterpenoids	C09880	Global and overview maps; Metabolism of terpenoids and polyketides	7785-70-8 / 80-56-8 2437-95-8 / 2437-95-8 / 80-56-8	HMDB0006525	BioDeepDB	1	pos	302317	5.32347e+07	4.83921e+06
M138T123_1	Mechlorethamine	138.019	123.1	155.027	3.37635	C5H11Cl2N	[M+H-H2O]+	Organonitrogen compounds	Nitrogen mustard compounds	C07115		51-75-2	HMDB0015025	BioDeepDB	1	pos	1.30422e+07	1.61833e+07	1.27983e+07
M140T173	Tropinone	140.107	172.7	139.1	2.85495	C8H13NO	[M+H]+			C00783	Chemical structure transformation maps; Biosynthesis of other secondary metabolites; Global and overview maps	532-24-1		BioDeepDB	1	pos	5.71178e+07	5.72168e+07	5.9416e+07
M142T42	L-Histidinol	142.098	41.6	141.09	3.6876	C6H11N3O	[M+H]+	Organonitrogen compounds	Amines	C00860	Amino acid metabolism; Global and overview maps	4836-52-6	HMDB0003431	BioDeepDB	1	pos	305711	354470	475032
M142T85_2	Pelletierine	142.123	84.8	141.115	2.98333	C8H15NO	[M+H]+	Piperidines		C06182	Chemical structure transformation maps; Biosynthesis of other secondary metabolites; Global and overview maps	539-00-4 / 4396-01-4	HMDB0030325	BioDeepDB	1	pos	3.20293e+07	3.80384e+07	3.71246e+07
M143T108	Tolazoline	143.09	107.8	160.1	16.535	C10H12N2	[M+H-H2O]+	Benzene and substituted derivatives		C07147		59-98-3	HMDB0014935	BioDeepDB	1	pos	9.08994e+06	8.46419e+06	1.3347e+07
M143T543	Nonanal	143.144	542.9	142.136	3.90379	C9H18O	[M+H]+							BioDeepDB	1	pos	3.21101e+07	3.07323e+07	3.14846e+07
M144T90	5-(2-Hydroxyethyl)-4-methylthiazole	144.048	90.3	143.041	4.16527	C6H9NOS	[M+H]+	Azoles	Thiazoles	C04294	Metabolism of cofactors and vitamins; Global and overview maps	137-00-8	HMDB0032985	BioDeepDB	1	pos	2.97158e+07	2.9532e+07	2.95369e+07
M162T333	Bethanechol	162.136	333.5	161.129	0.468742	C7H17N2O2	[M+H]+	Organonitrogen compounds	Quaternary ammonium salts	C06850		674-38-4	HMDB0015154	BioDeepDB	1	pos	8.34311e+06	6.70924e+06	9.6567e+06
M145T292	4-Aminomethylindole	145.077	291.5	145.077	0.184123	C9H9N2	[M]+					3468-18-6		BioDeepDB	1	pos	2.44252e+07	2.59402e+07	2.67995e+07
M165T74	Kynuramine	165.102	73.7	164.095	1.58074	C9H12N2O	[M+H]+	Organooxygen compounds	Carbonyl compounds			363-36-0	HMDB12246	BioDeepDB	1	pos	2.33271e+07	2.46372e+07	2.58158e+07
M147T225	1-(2-Pyrimidyl)piperazine	147.1	225.1	164.106	11.1353	C8H12N4	[M+H-H2O]+					20980-22-7		BioDeepDB	1	pos	3.69369e+07	4.06148e+07	4.46759e+07
M166T222	Hordenine	166.123	222.1	165.115	1.3484	C10H15NO	[M+H]+	Benzene and substituted derivatives	Phenethylamines	C06199	Amino acid metabolism; Global and overview maps	539-15-1/NA	HMDB0004366	BioDeepDB	1	pos	2.69245e+07	2.93632e+07	3.22083e+07
M166T459	Edrophonium	166.123	458.8	166.123	0.601963	C10H16NO	[M]+	Benzene and substituted derivatives	Aniline and substituted anilines	C06976		c("312-48-1", "116-38-1")	HMDB0015145	mzCloud	1	pos	4.83419e+07	4.99235e+07	5.38368e+07
M149T660	pentyl-Benzene	149.133	659.9	148.125	2.68217	C11H16	[M+H]+							BioDeepDB	1	pos	1.10436e+07	1.2335e+07	9.16172e+06
M168T223	2,4-HEXADIENOIC ACID ISOBUTYLAMIDE	168.138	222.9	167.131	1.1895	C10H17NO	[M+H]+					65937-49-7		BioDeepDB	1	pos	3.72751e+06	7.6736e+06	7.92553e+06
M151T393	Piperonal	151.04	392.9	150.032	2.95217	C8H6O3	[M+H]+	Benzodioxoles		C10812		120-57-0	HMDB0032612	BioDeepDB	1	pos	9.34807e+06	1.00776e+07	1.20876e+07
M169T170	Pyridoxamine	169.097	170.4	168.09	1.04082	C8H12N2O2	[M+H]+	Pyridines and derivatives	Pyridoxamines	C00534	Metabolism of cofactors and vitamins; Global and overview maps; Digestive system	85-87-0	HMDB0001431	BioDeepDB	1	pos	7.54005e+07	7.84776e+07	7.99267e+07
M151T89	3-methyl Benzamideoxime	151.087	89.4	150.079	3.30935	C8H10N2O	[M+H]+					40067-82-1		BioDeepDB	1	pos	3.23267e+07	3.40678e+07	3.17504e+07
M151T658	N-Methyltyramine	151.112	658.1	151.1	2.10943	C9H13NO	[M]+	Benzene and substituted derivatives	Phenethylamines	C02442	Amino acid metabolism; Global and overview maps	370-98-9	HMDB0003633	BioDeepDB	1	pos	1.21955e+07	2.10233e+06	6.86433e+06
M153T247	1,2-Epoxy-p-menth-8-ene	153.128	247.4	152.12	1.95915	C10H16O	[M+H]+	Oxepanes		C07271	Metabolism of terpenoids and polyketides	1195-92-2	HMDB0035158	BioDeepDB	1	pos	5.52034e+08	5.84964e+08	2.28881e+09
M171T230	Metronidazole	171.066	230.3	171.064	7.59942	C6H9N3O3	[M]+	Azoles	Imidazoles	C07203		443-48-1	HMDB0015052	MoNA	1	pos	9.82226e+06	9.6562e+06	1.0978e+07
M157T564	Decanal	157.159	564.4	156.151	2.6979	C10H20O	[M+H]+	Organooxygen compounds	Carbonyl compounds	C12307		112-31-2	HMDB0011623	BioDeepDB	1	pos	8.20484e+06	8.50166e+06	6.7985e+06
M156T397	PEMPIDINE	156.175	397.2	155.167	5.12244	C10H21N	[M+H]+					79-55-0		BioDeepDB	1	pos	7.09228e+07	6.88378e+07	5.52868e+07
M159T264	3-Oxovalproic acid	159.102	264.1	158.094	2.03643	C8H14O3	[M+H]+	Keto acids and derivatives	Short-chain keto acids and derivatives	C16652	Xenobiotics biodegradation and metabolism	60113-81-7	HMDB0060685	BioDeepDB	1	pos	9.18548e+07	9.36132e+07	9.22452e+07
M159T110	4-hydroxy Nonenal-d3	159.133	110.5	159.134	7.91789	C9H13D3O2	[M]+							BioDeepDB	1	pos	2.52752e+07	2.62568e+07	2.61022e+07
M178T52	1-PHENYLBIGUANIDE	178.108	51.6	177.101	4.49166	C8H11N5	[M+H]+					102-02-3		BioDeepDB	1	pos	2.0423e+06	5.55237e+06	7.15455e+06
M164T604	Mephentermine	164.144	604	163.136	1.82767	C11H17N	[M+H]+	Benzene and substituted derivatives	Phenethylamines	C07889		100-92-5/1212-72-2	HMDB0015452	BioDeepDB	1	pos	8.77603e+06	8.36666e+06	9.52346e+06
M165T393	Isoeugenol	165.091	393.1	164.084	0.687356	C10H12O2	[M+H]+	Phenols	Methoxyphenols	C10469	Biosynthesis of other secondary metabolites	97-54-1	HMDB0005802	BioDeepDB	1	pos	2.89488e+07	5.1502e+07	5.83067e+07
M166T391	Pseudoephedrine	166.123	390.9	165.115	1.67602	C10H15NO	[M+H]+	Benzene and substituted derivatives	Phenylpropanes	C02765	Chemical structure transformation maps; Amino acid metabolism; Global and overview maps	90-82-4	HMDB0001943	BioDeepDB	1	pos	5.11671e+07	5.39174e+07	5.39578e+07
M167T243	1,4-Dimethyl-7-ethylazulene	167.118	242.8	184.125	1.99859	C14H16	[M+H-H2O]+	Prenol lipids	Sesquiterpenoids	C09633		529-05-5	HMDB0036470	BioDeepDB	1	pos	1.8592e+07	1.92704e+07	2.00204e+07
M168T90	2-Fluoromethamphetamine	168.122	90.4	167.111	20.2017	C10H14FN	[M+H]+							BioDeepDB	1	pos	9.70056e+06	9.74988e+06	9.75443e+06
M170T61	2-Amino-3-phosphonopropionic acid	170.022	61.4	169.014	1.90564	C3H8NO5P	[M+H]+	Carboxylic acids and derivatives	Amino acids, peptides, and analogues	C05672	Metabolism of other amino acids; Global and overview maps	5652-28-8/20263-06-3	HMDB0000370	BioDeepDB	1	pos	2.6107e+07	2.23898e+07	2.89388e+07
M170T159	Lupinine	170.154	159.1	169.147	1.31645	C10H19NO	[M+H]+			C10773	Chemical structure transformation maps; Biosynthesis of other secondary metabolites; Global and overview maps	486-70-4		BioDeepDB	1	pos	8.17173e+06	9.41099e+06	9.93497e+06
M172T240	Thiotepa	172.043	240.3	189.049	9.49761	C6H12N3PS	[M+H-H2O]+	Organic thiophosphoric acids and derivatives		C07641		52-24-4	HMDB0015576	BioDeepDB	1	pos	2.71343e+07	2.97242e+07	2.96083e+07
M173T137_1	7-Ethoxycoumarin	173.058	136.5	190.063	15.2203	C11H10O3	[M+H-H2O]+			C11052		31005-02-4		BioDeepDB	1	pos	4.15026e+06	4.253e+06	5.61155e+06
M175T228	Demethylated antipyrine	175.087	228.3	174.079	2.85572	C10H10N2O	[M+H]+	Azoles	Pyrazoles	C13008		89-25-8	HMDB0006240	BioDeepDB	1	pos	5.83022e+08	5.96862e+08	6.45234e+08
M197T291	Geranyl acetate	197.154	291.1	196.146	3.0433	C12H20O2	[M+H]+	Fatty Acyls	Fatty alcohol esters	C09861		105-87-3	HMDB0035157	BioDeepDB	1	pos	1.45505e+07	1.37121e+07	2.84083e+07
M198T135	Metanephrine	198.113	134.6	197.105	3.65448	C10H15NO3	[M+H]+	Phenols	Methoxyphenols	C05588	Amino acid metabolism; Global and overview maps	5001-33-2	HMDB0004063	BioDeepDB	1	pos	8.55067e+07	8.83504e+07	8.88847e+07
M183T41	2,3-dihydrothieno-Thiadiazole Carboxylate	182.964	40.8	199.971	1.55639	C6H4N2O2S2	[M+H-H2O]+							BioDeepDB	1	pos	2.15627e+07	1.98383e+07	1.60843e+07
M183T157	L-Iditol	183.085	157.5	182.079	4.78465	C6H14O6	[M+H]+	Organooxygen compounds	Carbohydrates and carbohydrate conjugates	C01507		488-45-9	HMDB0011632	mzCloud	1	pos	1.16983e+07	1.33284e+07	1.26653e+07
M183T176	4-(1-piperazinyl)-1H-Indole (hydrochloride)	183.111	176.3	200.119	4.57892	C12H14N3	[M+H-H2O]+					255714-24-0		BioDeepDB	1	pos	5.63315e+07	6.60106e+07	1.92013e+07
M203T51	Asymmetric dimethylarginine	203.151	50.6	202.143	0.0128589	C8H18N4O2	[M+H]+	Carboxylic acids and derivatives	Amino acids, peptides, and analogues	C03626		30315-93-6 / 220805-22-1	HMDB0001539	BioDeepDB	1	pos	4.25037e+07	3.9686e+07	4.41147e+07
M185T609	Lauric aldehyde	185.19	608.8	184.183	2.69992	C12H24O	[M+H]+	Organooxygen compounds	Carbonyl compounds	C02278		112-54-9	HMDB0033933	BioDeepDB	1	pos	2.67717e+06	1.95154e+06	2.1044e+06
M186T215	Carbimazole	186.044	215.3	186.046	14.5127	C7H10N2O2S	[M]+	Azoles	Imidazoles	C07615		22232-54-8	HMDB0014533	BioDeepDB	1	pos	3.31957e+06	4.27616e+06	4.70042e+06
M187T247	Zingiberene	187.181	247	204.188	4.45558	C15H24	[M+H-H2O]+	Prenol lipids	Sesquiterpenoids	C09750		495-60-3	HMDB0036164	BioDeepDB	1	pos	2.28228e+06	1.91441e+06	2.19802e+06
M189T554	Propamocarb	189.164	553.9	188.153	20.6171	C9H20N2O2	[M+H]+			C18885		24579-73-5		BioDeepDB	1	pos	3.93492e+07	8.93621e+06	4.0475e+07
M191T35_1	CLOPIDOL	190.995	34.5	190.99	22.1514	C7H7Cl2NO	[M]+					2971-90-6		BioDeepDB	1	pos	6.35754e+06	1.1587e+07	4.46638e+07
M209T234	Isoelemicin	209.118	233.7	208.11	1.4346	C12H16O3	[M+H]+	Phenol ethers	Anisoles	C16975		5273-85-8	HMDB0029867	BioDeepDB	1	pos	8.59869e+06	8.50264e+06	8.41469e+06
M196T264_1	3-Indoxyl phosphate	196.007	263.5	213.019	23.776	C8H8NO4P	[M+H-H2O]+					3318-43-2		BioDeepDB	1	pos	436640	661036	339510
M196T56	2-(N-morpholino)ethanesulfonic acid	196.066	55.9	195.057	12.2158	C6H13NO4S	[M+H]+					4432-31-9		BioDeepDB	1	pos	1.61007e+07	1.17326e+07	1.5077e+07
M214T295	Methyl dodecanoate	214.189	294.7	214.193	19.9827	C13H26O2	[M]+	Fatty Acyls	Fatty acid esters			111-82-0	HMDB0031018	BioDeepDB	1	pos	544124	394169	482001
M198T470	Guanethidine	198.186	470.4	198.184	6.05493	C10H22N4	[M]+	Organonitrogen compounds	Guanidines	C07036		645-43-2/55-65-2	HMDB0015301	BioDeepDB	1	pos	3.43459e+07	3.57036e+07	3.62207e+07
M199T146	6-Aminopenicillanic acid	199.049	145.6	216.057	3.34591	C8H12N2O3S	[M+H-H2O]+	Carboxylic acids and derivatives	Amino acids, peptides, and analogues	C02954	Chronology: Antiinfectives; Biosynthesis of other secondary metabolites	551-16-6	HMDB0060618	BioDeepDB	1	pos	1.31611e+07	1.32388e+07	1.46333e+07
M199T233	guaifenesin	199.097	232.8	198.089	1.5068	C10H14O4	[M+H]+					93-14-1		BioDeepDB	1	pos	4.44482e+07	8.4969e+07	8.69515e+07
M199T268	Diethylcarbamazine	199.17	268.3	199.168	8.53541	C10H21N3O	[M]+	Diazinanes	Piperazines	C07968		90-89-1	HMDB0014849	BioDeepDB	1	pos	2.21449e+06	2.4675e+06	9.75069e+06
M203T388	N-hexanoyl-L-Homoserine lactone-d3	203.144	388.1	202.14	14.2756	C10H14D3NO3	[M+H]+							BioDeepDB	1	pos	2.45636e+07	2.73167e+07	2.31339e+07
M204T255	Ethambutol	204.184	255.4	204.184	0.979511	C10H24N2O2	[M]+	Organonitrogen compounds	Amines	C06984		74-55-5	HMDB0014474	BioDeepDB	1	pos	2.33959e+07	3.25541e+07	5.45788e+07
M225T389	Prometon	225.16	389	225.159	3.55303	C10H19N5O	[M]+			C14186		1610-18-0		BioDeepDB	1	pos	1.63815e+07	1.18911e+07	1.84146e+07
M210T264	Sedoheptulose	210.076	264.4	210.074	10.9484	C7H14O7	[M]+	Organooxygen compounds	Carbohydrates and carbohydrate conjugates	C02076	Energy metabolism; Global and overview maps	3019-74-7	HMDB0003219	BioDeepDB	1	pos	3.53091e+06	3.70291e+06	3.99638e+06
M210T238_1	TULOBUTEROL	210.101	237.8	227.108	3.05626	C12H18ClNO	[M+H-H2O]+					41570-61-0		BioDeepDB	1	pos	1.03511e+07	1.1051e+07	1.04728e+07
M212T41	Dimethoate	211.991	40.6	229	5.97195	C5H12NO3PS2	[M+H-H2O]+			C14326		60-51-5		BioDeepDB	1	pos	1.31538e+06	1.09408e+06	1.10474e+06
M212T327	Amiloride	212.038	326.8	229.048	10.6868	C6H8ClN7O	[M+H-H2O]+	Diazines	Pyrazines	C06821		2016-88-8/2609-46-3	HMDB0014732	BioDeepDB	1	pos	5.00835e+06	4.53511e+06	1.19263e+06
M231T664	O-11	231.202	664.4	230.188	29.5382	C13H26O3	[M+H]+					119290-12-9		BioDeepDB	1	pos	3.84131e+06	4.18085e+06	4.32545e+06
M214T57_1	Carmustine	214.012	56.8	213.007	12.504	C5H9Cl2N3O2	[M+H]+	Organic carbonic acids and derivatives	Ureas	C06873		154-93-8	HMDB0014407	BioDeepDB	1	pos	2.76325e+07	2.7411e+07	3.0638e+07
M214T298	Harmaline	214.108	298	214.111	13.5446	C13H14N2O	[M]+	Harmala alkaloids		C06536	Chemical structure transformation maps	304-21-2	HMDB0030310	BioDeepDB	1	pos	3.366e+06	4.04272e+06	4.29711e+06
M217T557	alpha-Phenylcyclohexylglycolic acid	217.123	557.1	234.126	0	C14H18O3	[M+H-H2O]+					4335-77-7		BioDeepDB	1	pos	4.02538e+07	4.40999e+07	5.0282e+07
M237T349	Procaine	237.16	349.1	236.153	1.34527	C13H20N2O2	[M+H]+	Benzene and substituted derivatives	Benzoic acids and derivatives	C07375		59-46-1	HMDB0014859	BioDeepDB	1	pos	1.97043e+07	2.31876e+07	2.41913e+07
M220T50	AG-123	220.03	49.6	220.031	2.03699	C10H8N2O2S	[M]+					122520-86-9		BioDeepDB	1	pos	698921	2.33247e+06	3.2086e+06
M220T46	Thidiazuron	220.041	46.4	220.042	3.63568	C9H8N4OS	[M]+			C18812		51707-55-2		BioDeepDB	1	pos	545609	347501	564792
M221T50_1	Quinmerac	221.025	49.9	221.024	3.16706	C11H8ClNO2	[M]+			C18891		90717-03-6		BioDeepDB	1	pos	3.01617e+06	2.30006e+06	3.72432e+06
M205T686	Nerolidol	205.192	686.3	222.198	4.7202	C15H26O	[M+H-H2O]+	Prenol lipids	Sesquiterpenoids			7212-44-4	HMDB0035662	BioDeepDB	1	pos	6.00128e+06	6.44397e+06	7.11545e+06
M223T238	Neostigmine	223.144	238.5	223.145	0.896281	C12H19N2O2	[M+H]+	Benzene and substituted derivatives	Phenoxy compounds	C07258		59-99-4	HMDB0015472	BioDeepDB	1	pos	4.79441e+06	1.82285e+07	2.88907e+07
M224T225	BRETYLIUM	224.038	224.6	241.047	2.98877	C11H16BrN	[M+H-H2O]+					61-75-6		BioDeepDB	1	pos	1.56334e+07	1.51216e+07	1.51295e+07
M245T392	Xylometazoline	245.202	391.8	244.194	3.36049	C16H24N2	[M+H]+	Benzene and substituted derivatives	Phenylpropanes	C07913		526-36-3	HMDB0015640	mzCloud	1	pos	9.86529e+06	1.08667e+07	1.04688e+07
M246T158	Guanfacine	246.017	158	245.012	9.75542	C9H9Cl2N3O	[M+H]+	Benzene and substituted derivatives	Halobenzenes	C07037		29110-47-2	HMDB0015153	BioDeepDB	1	pos	9.94001e+06	1.01125e+07	1.04203e+07
M229T195_2	Lamivudine	229.054	194.9	229.052	10.4779	C8H11N3O3S	[M]+	Nucleoside and nucleotide analogues	3'-thia pyrimidine nucleosides	C07065	Digestive system	134678-17-4/NA	HMDB0014847	BioDeepDB	1	pos	1.67353e+07	1.5578e+07	1.11832e+07
M231T93	EX-527	231.063	93	248.072	5.04624	C13H13ClN2O	[M+H-H2O]+					49843-98-3		BioDeepDB	1	pos	5.39072e+06	4.00214e+06	5.49161e+06
M249T287_2	DIHYDROFLAVOPEREIRINE	249.135	287.3	249.139	16.172	C17H17N2	[M]+					98890-48-3		BioDeepDB	1	pos	2.97057e+07	3.01867e+07	3.38635e+07
M251T304	Uracil mustard	251.021	304.2	251.023	8.76422	C8H11Cl2N3O2	[M]+	Organonitrogen compounds	Nitrogen mustard compounds	C11686		66-75-1	HMDB0014929	BioDeepDB	1	pos	7.89853e+06	7.92231e+06	7.89091e+06
M235T181	Cimetidine	235.108	180.9	252.116	2.40741	C10H16N6S	[M+H-H2O]+	Azoles	Imidazoles	C06952		51481-61-9	HMDB0014644	BioDeepDB	1	pos	2.06385e+07	1.97207e+07	1.65567e+07
M236T285	Methazolamide	236.001	284.8	236.004	10.5932	C5H8N4O3S2	[M]+	Azoles	Thiadiazoles	C07764		554-57-4	HMDB0014841	BioDeepDB	1	pos	1.72285e+07	1.85925e+07	1.72643e+07
M254T243	Proguanil	254.116	243.1	253.109	1.47964	C11H16ClN5	[M+H]+	Organonitrogen compounds	Guanidines	C07631		500-92-5	HMDB0015263	BioDeepDB	1	pos	1.75845e+07	1.66181e+07	2.76833e+07
M254T244	10-Hydroxycarbazepine	254.104	244.2	254.106	4.72247	C15H14N2O2	[M]+	Benzazepines	Dibenzazepines	C07493	Chronology: Nervous system agents; Xenobiotics biodegradation and metabolism	29331-92-8	HMDB0060676	BioDeepDB	1	pos	2.53448e+07	3.54214e+07	2.86242e+07
M238T285	Lamotrigine	237.998	284.5	255.008	11.4147	C9H7Cl2N5	[M+H-H2O]+			C07066		84057-84-1		BioDeepDB	1	pos	5.1772e+06	6.39033e+06	6.21786e+06
M255T249	Imidacloprid	255.053	249.3	255.052	1.5683	C9H10ClN5O2	[M]+	Organonitrogen compounds	Guanidines	C11110		105827-78-9/138261-41-3	HMDB0040292	BioDeepDB	1	pos	6.42529e+06	6.25109e+06	5.54087e+06
M240T204	Meclofenoxate	240.071	203.9	257.082	14.0208	C12H16ClNO3	[M+H-H2O]+			C08195		51-68-3		BioDeepDB	1	pos	1.23751e+06	1.14154e+06	1.27168e+06
M259T560	Primaquine	259.169	560.4	259.168	2.70094	C15H21N3O	[M]+	Quinolines and derivatives	Aminoquinolines and derivatives	C07627		90-34-6	HMDB0015219	BioDeepDB	1	pos	7.80477e+07	1.48455e+08	1.02045e+08
M261T681	Carisoprodol	261.179	681	260.174	5.65129	C12H24N2O4	[M+H]+	Carboxylic acids and derivatives	Amino acids, peptides, and analogues	C07927		78-44-4	HMDB0014539	MoNA	1	pos	1.92398e+06	2.44282e+06	4.99049e+06
M261T680	Oxymetazoline	261.192	680.1	260.189	17.2287	C16H24N2O	[M+H]+	Benzene and substituted derivatives	Xylenes	C07363		1491-59-4	HMDB0015070	BioDeepDB	1	pos	1.8358e+06	1.60179e+06	7.98591e+06
M244T97	4-Oxododecanedioic acid	244.131	97	244.131	0.135173	C12H20O5	[M]+							BioDeepDB	1	pos	4.23426e+06	1.00232e+07	4.19264e+06
M244T171	1-((4-amino-2-propylpyrimidin-5-yl)methyl)-2-methylpyridinium	244.156	170.9	243.148	0.293129	C13H17N5	[M+H]+							BioDeepDB	1	pos	1.18787e+08	1.27899e+08	1.27468e+08
M246T50	2,3-DCPE	246.038	50.4	263.048	8.33261	C11H15Cl2NO2	[M+H-H2O]+							BioDeepDB	1	pos	7.06378e+06	8.04887e+06	8.93292e+06
M248T207	CAY10487	248.091	206.5	265.095	14.9599	C13H15NO5	[M+H-H2O]+					778624-05-8		BioDeepDB	1	pos	8.64959e+06	9.9861e+06	8.56459e+06
M265T51	Thiamine	265.111	50.6	265.112	1.23769	C12H17N4OS	[M+H]+	Diazines	Pyrimidines and pyrimidine derivatives	C00378	Metabolism of cofactors and vitamins; Membrane transport; Digestive system; Folding, sorting and degradation; Global and overview maps	59-43-8	HMDB0000235	BioDeepDB	1	pos	1.18068e+06	1.5113e+06	1.57877e+06
M249T303	DMABA-d4 NHS ester	249.113	303.4	266.12	0.682702	C13H10D4N2O4	[M+H-H2O]+					1175002-03-5		BioDeepDB	1	pos	1.11331e+07	1.2257e+07	1.24979e+07
M251T89	2-DPMP	251.169	89.2	251.167	5.21323	C18H21N	[M]+					519-74-4		BioDeepDB	1	pos	692266	794940	857481
M258T138	Metobromuron	258.006	138.1	258	22.4801	C9H11BrN2O2	[M]+			C18793		3060-89-7		BioDeepDB	1	pos	4.69732e+06	1.01726e+06	675619
M275T639	Physostigmine	275.164	639	275.163	3.63419	C15H21N3O2	[M]+	Indoles and derivatives	Pyrroloindoles	C06535	Chemical structure transformation maps; Global and overview maps	57-47-6/57-64-7	HMDB0015116	BioDeepDB	1	pos	9.32709e+06	1.25797e+07	1.11797e+07
M275T650	Cyclobenzaprine	275.166	649.9	275.167	6.54152	C20H21N	[M]+	Dibenzocycloheptenes		C06931		303-53-7	HMDB0015060	BioDeepDB	1	pos	7.35608e+06	2.34677e+06	7.76551e+06
M259T383	(plusmn)-Hexanoylcarnitine	259.182	383.1	259.178	12.8933	C13H25NO4	[M]+							BioDeepDB	1	pos	6.8481e+06	6.58412e+06	8.54639e+06
M277T658	Stearidonic acid	277.217	657.7	276.209	2.5251	C18H28O2	[M+H]+	Fatty Acyls	Lineolic acids and derivatives	C16300	Lipid metabolism; Global and overview maps	20290-75-9	HMDB0006547	BioDeepDB	1	pos	5.12705e+07	6.12188e+07	6.60151e+07
M263T340	QX-314	263.212	340.4	262.205	0.339894	C16H26N2O	[M+H]+					24003-58-5		BioDeepDB	1	pos	3.81075e+07	3.5258e+07	2.26643e+07
M280T502	Imipramine	280.19	501.7	280.194	14.276	C19H24N2	[M]+	Benzazepines	Dibenzazepines	C07049		50-49-7	HMDB0001848	BioDeepDB	1	pos	6.05839e+07	5.50424e+07	5.81022e+07
M265T41_2	Tizoxanide	265.016	41.3	265.016	0.277655	C10H7N3O4S	[M]+					173903-47-4		BioDeepDB	1	pos	6.09773e+06	6.60701e+06	6.40174e+06
M268T311	Sulfisoxazole	268.072	310.6	267.068	9.32584	C11H13N3O3S	[M+H]+	Benzene and substituted derivatives	Benzenesulfonamides	C07318		127-69-5	HMDB0014408	BioDeepDB	1	pos	3.27246e+06	3.06006e+06	2.63225e+06
M267T269	Clovoxamine	267.119	269.4	284.129	10.9376	C14H21ClN2O2	[M+H-H2O]+					54739-21-8		BioDeepDB	1	pos	6.42964e+06	7.20795e+06	9.44671e+06
M286T218	Probenecid	286.111	217.6	285.103	0.699029	C13H19NO4S	[M+H]+	Benzene and substituted derivatives	Benzenesulfonamides	C07372		57-66-9	HMDB0015166	BioDeepDB	1	pos	1.50277e+07	1.83691e+07	2.18965e+07
M268T237	Pentazocine	268.202	237.1	285.209	0.618937	C19H27NO	[M+H-H2O]+	6,7-benzomorphans	2,6-dimethyl-3-benzazocines	C07421		359-83-1	HMDB0014790	BioDeepDB	1	pos	2.28458e+06	3.79285e+06	4.42185e+06
M288T478	Ritodrine	288.16	478.4	287.152	1.12438	C17H21NO3	[M+H]+	Benzene and substituted derivatives	Phenethylamines	C07239		26652-09-5	HMDB0015005	mzCloud	1	pos	2.56293e+08	2.64093e+08	3.07019e+08
M288T614	Procyclidine	288.232	613.8	287.225	1.65145	C19H29NO	[M+H]+	Organonitrogen compounds	Amines	C07378		77-37-2	HMDB0014531	BioDeepDB	1	pos	5.77183e+06	6.04462e+06	6.54194e+06
M289T370_1	N-(3-Indolylacetyl)-L-isoleucine	289.156	370.3	288.147	4.63072	C16H20N2O3	[M+H]+					57105-45-0		BioDeepDB	1	pos	1.36397e+07	1.32346e+07	1.45937e+07
M271T611	Bupivacaine	271.217	611.2	288.22	15.2424	C18H28N2O	[M+H-H2O]+	Carboxylic acids and derivatives	Amino acids, peptides, and analogues	C07529		2180-92-9/2180-92-9 38396-39-3/38396-39-3/18010-40-7	HMDB0014442	BioDeepDB	1	pos	7.18679e+06	6.67099e+06	7.01806e+06
M273T203	N-((4-chlorophenyl)carbamothioyl)benzamide	273.018	203.1	290.028	9.62347	C14H11ClN2OS	[M+H-H2O]+							BioDeepDB	1	pos	5.88782e+06	6.62756e+06	4.29507e+06
M273T103	3'-Hydroxyropivacaine	273.193	102.8	290.199	2.68675	C17H26N2O2	[M+H-H2O]+			C16573		163589-30-8		BioDeepDB	1	pos	1.40055e+07	1.62441e+07	1.48385e+07
M292T571_2	Cyclopentolate	292.19	571.1	291.183	0.415634	C17H25NO3	[M+H]+	Benzene and substituted derivatives		C06932		512-15-2	HMDB0015114	BioDeepDB	1	pos	2.44287e+07	5.48197e+07	2.83654e+07
M276T220	Paraoxon	276.062	220.3	275.056	2.53566	C10H14NO6P	[M+H]+	Benzene and substituted derivatives	Nitrobenzenes	C06606	Xenobiotics biodegradation and metabolism; Global and overview maps	311-45-5	HMDB0013035	BioDeepDB	1	pos	327505	1.09404e+06	563775
M276T213	6-chloro-n-(2-chlorophenyl)-1-methyl-1h-pyrazolo[3,4-d]pyrimidin-4-amine	276.017	212.9	293.024	3.74351	C12H9Cl2N5	[M+H-H2O]+							BioDeepDB	1	pos	349356	218363	97864.5
M277T672	3-Androstanol	277.253	672.2	276.245	1.16861	C19H32O	[M+H]+			C15638		7657-50-3 / NA		BioDeepDB	1	pos	1.16913e+06	943641	1.17963e+06
M278T130	Cyclophosphamide	278.037	130.4	278.035	7.19328	C7H15Cl2N2O2P. H2O	[M]+			C06933		6055-19-2/50-18-0		BioDeepDB	1	pos	3.26979e+06	3.41241e+06	3.2863e+06
M278T74	URB602	278.15	74	295.157	0.0182923	C19H21NO2	[M+H-H2O]+					565460-15-3		BioDeepDB	1	pos	7.45074e+06	3.16238e+07	4.57142e+07
M279T312	Disulfiram	279.045	312.3	296.051	4.06387	C10H20N2S4	[M+H-H2O]+	Organonitrogen compounds	Amines	C01692		97-77-8	HMDB0014960	BioDeepDB	1	pos	2.56051e+07	2.77784e+07	2.82352e+07
M279T125	Tetradecyl Phosphonate	279.208	125.4	278.201	0.205875	C14H31O3P	[M+H]+					4671-75-4		BioDeepDB	1	pos	1.29529e+06	2.00402e+06	2.24743e+06
M280T343_1	5-bromo-3-cyclohexyl-2-hydroxybenzamide	280.027	342.8	297.036	6.09729	C13H16BrNO2	[M+H-H2O]+							BioDeepDB	1	pos	2.09178e+07	1.82279e+07	2.07301e+07
M281T44	Quinalphos	281.049	44.2	298.054	8.3046	C12H15N2O3PS	[M+H-H2O]+			C11030		13593-03-8		BioDeepDB	1	pos	366876	1.74296e+06	426718
M299T274_2	Metoclopramide	299.139	274.5	299.14	2.34005	C14H22ClN3O2	[M]+	Phenol ethers	Aminophenyl ethers	C07868		364-62-5	HMDB0015363	BioDeepDB	1	pos	3.07293e+07	3.5679e+07	3.37192e+07
M282T344	Naphyrone 1-naphthyl isomer	282.185	344.2	281.178	0.354377	C19H23NO	[M+H]+					1349245-31-3		BioDeepDB	1	pos	5.80898e+07	4.45516e+07	3.45313e+07
M282T587	3-Dehydrosphinganine	282.271	586.9	299.282	15.4674	C18H37NO2	[M+H-H2O]+	Organooxygen compounds	Carbonyl compounds	C02934	Lipid metabolism; Global and overview maps	16105-69-4	HMDB0001480	BioDeepDB	1	pos	1.08007e+06	903020	3.36922e+06
M283T407	13,14-dihydro-15-keto-tetranor PGF1&beta	283.191	406.5	300.194	16.1022	C16H28O5	[M+H-H2O]+					23015-45-4		BioDeepDB	1	pos	2.50512e+07	2.7725e+07	2.80698e+07
M284T79	TBS-Corey Lactone Aldehyde	284.144	79.2	284.144	2.06159	C14H24O4Si	[M]+					64091-14-1		BioDeepDB	1	pos	1.16837e+07	9.3343e+06	6.87801e+06
M284T663	Trihexyphenidyl	284.236	662.8	301.241	8.91514	C20H31NO	[M+H-H2O]+	Organonitrogen compounds	Amines	C07171		144-11-6	HMDB0014520	BioDeepDB	1	pos	6.39991e+06	1.88976e+07	2.03311e+07
M285T259	Vidarabine	285.108	258.8	285.107	3.50744	C10H13N5O4. H2O	[M]+	Purine nucleosides		C07195		24356-66-9/5536-17-4	HMDB0014340	BioDeepDB	1	pos	9.5486e+06	1.10936e+07	1.00066e+07
M302T580	Enterodiol	302.157	580.3	302.152	17.2096	C18H22O4	[M]+	Dibenzylbutane lignans	Dibenzylbutanediol lignans	C18166		80226-00-2	HMDB0005056	BioDeepDB	1	pos	4.42423e+06	3.60712e+06	3.30973e+06
M303T546	11b-Hydroxyandrost-4-ene-3,17-dione	303.196	546.5	302.188	0.704997	C19H26O3	[M+H]+	Steroids and steroid derivatives	Androstane steroids	C05284	Lipid metabolism	382-44-5	HMDB0006773	BioDeepDB	1	pos	7.27769e+07	6.69005e+07	7.43194e+07
M285T241	CAY10435	285.193	240.6	302.199	3.1765	C18H26N2O2	[M+H-H2O]+					288862-73-7		BioDeepDB	1	pos	6.57568e+06	8.00133e+06	7.64549e+06
M286T74	Atropine Methyl	286.176	74.3	303.183	0.383229	C18H25NO3	[M+H-H2O]+					52-88-0		BioDeepDB	1	pos	2.46267e+07	2.22616e+07	2.40182e+07
M303T441	Palmitoyl Ethanolamide-d4	303.308	441.2	303.308	0.209632	C18H33D4NO2	[M]+					1159908-45-8		BioDeepDB	1	pos	1.70752e+08	2.12037e+08	1.61506e+08
M304T49	Diazinon	304.1	49.2	304.101	3.94607	C12H21N2O3PS	[M]+	Organic thiophosphoric acids and derivatives	Thiophosphoric acid esters	C14324		333-41-5	HMDB0032943	BioDeepDB	1	pos	6.19353e+06	5.27109e+06	6.37584e+06
M305T684	Capsaicin	305.204	683.5	305.199	16.7101	C18H27NO3	[M]+	Phenols	Methoxyphenols	C06866	Chemical structure transformation maps; Biosynthesis of other secondary metabolites; Global and overview maps; Sensory system	404-86-4	HMDB0002227	BioDeepDB	1	pos	6.67808e+06	5.0348e+06	8.49469e+06
M289T74	1,2-Dihexanoyl-sn-glycerol	289.195	73.7	288.194	19.7099	C15H28O5	[M+H]+					30403-47-5		BioDeepDB	1	pos	2.42804e+07	2.50107e+07	2.42987e+07
M308T494_1	Benzatropine	308.199	493.6	307.194	7.38485	C21H25NO	[M+H]+	Benzene and substituted derivatives	Diphenylmethanes	C06846		86-13-5	HMDB0014390	BioDeepDB	1	pos	1.45581e+07	1.57863e+07	1.58962e+07
M290T622	Eicosapentaenoic Acid-d5	290.248	622.1	307.256	0.447665	C20H25D5O2	[M+H-H2O]+					1197205-73-4		BioDeepDB	1	pos	2.22384e+07	2.30926e+07	1.9275e+07
M292T280	Thiamethoxam	292.027	280.3	291.019	1.36974	C8H10ClN5O3S	[M+H]+			C18513		153719-23-4		BioDeepDB	1	pos	1.05032e+08	1.15e+08	1.21925e+08
M291T86	TYRPHOSTIN B44 (-)	291.108	86.2	308.116	1.57458	C18H16N2O3	[M+H-H2O]+					133550-32-0		BioDeepDB	1	pos	1.14442e+07	5.50273e+06	3.00807e+06
M292T443_1	Decanoyl m-Nitroaniline	292.18	442.9	292.179	2.76322	C16H24N2O3	[M]+					72298-61-4		BioDeepDB	1	pos	2.52784e+07	6.91205e+07	5.47372e+07
M292T533	Methadone	292.199	532.9	309.209	11.1773	C21H27NO	[M+H-H2O]+	Benzene and substituted derivatives	Diphenylmethanes	C07163	Xenobiotics biodegradation and metabolism	76-99-3	HMDB0014477	BioDeepDB	1	pos	2.40582e+08	1.59969e+08	1.89906e+08
M312T243	Dhurrin	312.108	242.5	311.101	0.243506	C14H17NO7	[M+H]+	Organooxygen compounds	Carbohydrates and carbohydrate conjugates	C05143	Metabolism of other amino acids; Global and overview maps	499-20-7	HMDB0060471	BioDeepDB	1	pos	8.41679e+06	7.04513e+06	9.49746e+06
M295T56	ETHOPROPAZINE	295.159	55.6	312.166	1.06462	C19H24N2S	[M+H-H2O]+					1094-08-2		BioDeepDB	1	pos	7.24056e+07	5.25807e+07	6.91745e+07
M295T471	13-OxoODE	295.228	471	294.219	2.79107	C18H30O3	[M+H]+	Fatty Acyls	Lineolic acids and derivatives	C14765	Lipid metabolism	54739-30-9	HMDB0004668	BioDeepDB	1	pos	1.18645e+08	1.29031e+08	1.31984e+08
M296T614	9,10-Epoxyoctadecenoic acid	296.239	613.7	296.235	12.1524	C18H32O3	[M]+	Fatty Acyls	Fatty acids and conjugates	C14825	Lipid metabolism; Global and overview maps		HMDB0004701	BioDeepDB	1	pos	3.22762e+07	2.66066e+07	3.38234e+07
M314T602	Progesterone	314.222	601.8	314.225	7.00141	C21H30O2	[M]+	Steroids and steroid derivatives	Pregnane steroids	C00410	Endocrine and metabolic disease; Cancer: overview; Cell growth and death; Endocrine system; Lipid metabolism; Cancer: specific types; Target-based classification: Nuclear receptors; Global and overview maps	57-83-0	HMDB0001830	BioDeepDB	1	pos	8.53591e+06	7.65873e+06	8.28102e+06
M299T76	Combrestatin A4	299.124	75.7	316.131	0.132855	C18H20O5	[M+H-H2O]+					117048-59-6		BioDeepDB	1	pos	2.34662e+08	1.59888e+08	1.13799e+08
M299T466	Timolol	299.148	466.5	316.157	5.23487	C13H24N4O3S	[M+H-H2O]+	Organonitrogen compounds	Amines	C07141		26839-75-8	HMDB0014517	BioDeepDB	1	pos	868108	476722	1.17768e+06
M317T240	Piplartine	317.126	239.9	317.126	0	C17H19NO5	[M]+	Cinnamic acids and derivatives		C10166		20069-09-4	HMDB0030341	BioDeepDB	1	pos	6.67137e+06	6.8638e+06	1.00222e+07
M304T39	Chlorpyrifos-methyl	303.88	39.2	320.895	24.5689	C7H7Cl3NO3PS	[M+H-H2O]+			C14520		5598-13-0		BioDeepDB	1	pos	5.35585e+06	7.23697e+06	4.59363e+06
M305T645	Heneicosapentaenoic Acid-d6	305.267	645.4	322.278	12.634	C21H26D6O2	[M+H-H2O]+							BioDeepDB	1	pos	9.32124e+06	8.60843e+06	7.1445e+06
M306T121	PIPERIDOLATE	306.181	121.5	323.189	0.0161996	C21H25NO2	[M+H-H2O]+					129-77-1		BioDeepDB	1	pos	3.52385e+07	3.57257e+07	3.51279e+07
M307T334	BUTACAINE	307.238	333.7	306.231	0	C18H30N2O2	[M+H]+					149-15-5		BioDeepDB	1	pos	9.6926e+07	1.03187e+08	1.00038e+08
M324T383	Oxyphenbutazone	324.144	382.6	324.147	11.0831	C19H20N2O3	[M]+	Therapeutics/Prescription Drugs; Pesticides/Herbicides		C19494		129-20-4		mzCloud	1	pos	6.35354e+06	6.58657e+06	7.62635e+06
M308T248_2	Norpropoxyphene	308.197	247.6	325.204	0.827026	C21H27NO2	[M+H-H2O]+	Stilbenes				66796-40-5	HMDB0041962	BioDeepDB	1	pos	2.41849e+07	8.5786e+06	8.2687e+06
M309T45	NICOLSAMIDE	308.985	44.9	325.986	18.8421	C13H8Cl2N2O4	[M+H-H2O]+					50-65-7		BioDeepDB	1	pos	1.52081e+06	1.61286e+06	1.07369e+06
M326T473	Ajmaline	326.196	472.7	326.199	11.0363	C20H26N2O2	[M]+	Ajmaline-sarpagine alkaloids		C06542	Biosynthesis of other secondary metabolites; Global and overview maps	4360-12-7	HMDB0015495	BioDeepDB	1	pos	6.93943e+06	7.00736e+06	6.06405e+06
M311T273	Methotrimeprazine	311.153	272.8	328.161	2.7832	C19H24N2OS	[M+H-H2O]+	Benzothiazines	Phenothiazines	C07192		60-99-1	HMDB0015474	BioDeepDB	1	pos	2.12989e+07	1.57545e+07	1.72311e+07
M311T291	7-OXOCALLITRISIC ACID, METHYL ESTER	311.195	290.6	328.204	4.53335	C21H28O3	[M+H-H2O]+					155473-19-1		BioDeepDB	1	pos	9.68118e+07	1.18995e+08	4.98263e+07
M311T606	11Z-Eicosenoic acid	311.294	606.2	310.287	0.886621	C20H38O2	[M+H]+	Fatty Acyls	Fatty acids and conjugates	C16526	Lipid metabolism	26764-41-0/5561-99-9	HMDB0002231	BioDeepDB	1	pos	6.03374e+06	5.5611e+06	5.52892e+06
M314T54_1	1-BENZYLOXYCARBONYLAMINOPHENETHYL CHLOROMETHYL KETONE	314.09	54.2	331.098	0.3594	C18H18ClNO3	[M+H-H2O]+					26049-94-5		BioDeepDB	1	pos	8.83403e+07	9.4953e+07	7.30197e+07
M315T213	Spectinomycin	315.151	212.9	332.158	1.16135	C14H24N2O7	[M+H-H2O]+	Dioxanes	1,4-dioxanes	C02078		1695-77-8	HMDB0015055	BioDeepDB	1	pos	1.77105e+07	1.28859e+07	4.48156e+06
M315T296	PGDM-d4	315.173	295.6	332.177	3.80743	C16H20D4O7	[M+H-H2O]+							BioDeepDB	1	pos	2.11831e+07	1.54875e+07	6.38688e+06
M316T218	CARBETAPENTANE	316.223	218	333.23	0.46676	C20H31NO3	[M+H-H2O]+					23142-01-0		BioDeepDB	1	pos	4.26053e+06	5.4787e+06	4.90863e+06
M318T204_1	Meclofenamate sodium	318.004	203.7	316.999	5.58483	C14H10Cl2NO2. Na	[M+H]+			C02996		6385-02-0		BioDeepDB	1	pos	2.91017e+07	3.36351e+07	2.07496e+07
M318T277	JWH 250	318.181	277.2	335.189	0.0155603	C22H25NO2	[M+H-H2O]+					864445-43-2		BioDeepDB	1	pos	7.73607e+06	7.89293e+06	1.00942e+07
M318T410	(-)-CP 47,497	318.263	409.9	318.256	22.0562	C21H34O2	[M]+					114753-51-4		BioDeepDB	1	pos	3.05719e+07	3.6106e+07	3.22667e+07
M337T384	Acebutolol	337.212	383.6	336.205	0.0711718	C18H28N2O4	[M+H]+	Organooxygen compounds	Carbonyl compounds	C06803		37517-30-9	HMDB0015324	mzCloud	1	pos	1.10588e+08	1.05134e+08	9.57186e+07
M319T534	15-KETE	319.227	533.7	318.219	1.01495	C20H30O3	[M+H]+	Fatty Acyls	Fatty acids and conjugates	C04577	Lipid metabolism	81416-72-0	HMDB0010210	BioDeepDB	1	pos	2.22136e+07	2.18998e+07	2.35821e+07
M338T688	Danazol	338.215	688	337.204	10.4194	C22H27NO2	[M+H]+	Steroids and steroid derivatives	Estrane steroids	C06938		17230-88-5	HMDB0002835	BioDeepDB	1	pos	950315	1.28505e+06	1.30842e+06
M320T435	Leukotriene A4-d5 methyl ester	320.259	435.3	337.267	1.54444	C21H27D5O3	[M+H-H2O]+							BioDeepDB	1	pos	8.73746e+07	9.03909e+07	9.74521e+07
M339T534	Disopyramide	339.232	533.7	339.231	3.24262	C21H29N3O	[M]+	Pyridines and derivatives	Pheniramines	C06965		3737-09-5	HMDB0014425	BioDeepDB	1	pos	4.40336e+06	4.59486e+06	5.10971e+06
M340T256	Propiomazine	340.162	256.3	340.161	3.23375	C20H24N2OS	[M]+	Benzothiazines	Phenothiazines	C07405		362-29-8/1240-15-9	HMDB0014915	BioDeepDB	1	pos	6.75597e+06	9.36139e+06	7.17425e+06
M340T237	Pentamidine	340.189	237.4	340.19	3.52745	C19H24N4O2	[M]+	Phenol ethers		C07420		100-33-4	HMDB0014876	BioDeepDB	1	pos	4.28393e+06	4.52971e+06	4.15558e+06
M323T500	PGE1 Alcohol	323.259	499.7	340.261	0	C20H36O4	[M+H-H2O]+					21562-57-2		BioDeepDB	1	pos	1.59516e+06	1.45941e+06	1.82806e+06
M342T360	CAY10580	342.264	360.3	341.257	0.292172	C19H35NO4	[M+H]+					64054-40-6		BioDeepDB	1	pos	966293	1.3505e+06	1.13366e+06
M342T141	Kojibiose	342.118	140.7	342.116	4.38446	C12H22O11	[M]+	Fatty Acyls	Fatty acyl glycosides	C19632		2140-29-6	HMDB0011742	BioDeepDB	1	pos	4.67503e+06	3.01645e+06	4.05785e+06
M325T147	17-keto-4(Z),7(Z),10(Z),13(Z),15(E),19(Z)-Docosahexaenoic Acid	325.216	146.9	342.219	11.19	C22H30O3	[M+H-H2O]+							BioDeepDB	1	pos	1.33524e+07	1.32453e+07	1.54248e+07
M326T561	Dibucaine	326.215	560.7	343.226	10.3183	C20H29N3O2	[M+H-H2O]+	Quinolines and derivatives	Quinolones and derivatives	C07879		85-79-0	HMDB0014668	BioDeepDB	1	pos	6.74988e+06	8.53841e+06	7.71909e+06
M326T456	Arachidonoyl Cyclopropylamide	326.284	455.7	343.288	11.3986	C23H37NO	[M+H-H2O]+					229021-64-1		BioDeepDB	1	pos	2.03217e+08	2.14721e+08	2.15163e+08
M344T504	Oxyphencyclimine	344.209	503.9	344.21	3.48626	C20H28N2O3	[M]+	Diazines	Pyrimidines and pyrimidine derivatives	C07851		125-53-1/125-52-0	HMDB0014527	BioDeepDB	1	pos	5.55835e+06	6.82095e+06	4.90651e+06
M345T652	Medroxyprogesterone	345.242	651.6	344.235	0.220135	C22H32O3	[M+H]+	Steroids and steroid derivatives	Pregnane steroids	C07119		520-85-4	HMDB0001939	BioDeepDB	1	pos	804745	210276	133817
M344T507_1	1,2-Dioctanoyl-sn-glycerol	344.256	506.7	344.256	0.0726203	C19H36O5	[M]+					60514-48-9		BioDeepDB	1	pos	3.44946e+07	3.71974e+07	3.67107e+07
M328T451	15S-HETE-d8	328.285	451	328.285	1.7302	C20H24D8O3	[M]+					84807-87-4		BioDeepDB	1	pos	3.95284e+08	4.19687e+08	3.7241e+08
M331T639	Ethyl icosapentate	331.265	638.6	330.256	5.73559	C22H34O2	[M+H]+	Fatty Acyls	Fatty acid esters	C16184		86227-47-6/NA	HMDB0039530	BioDeepDB	1	pos	1.26814e+06	3.52404e+06	1.25831e+06
M330T475	Hexadecyl Methyl Glycerol	330.317	475.3	330.313	11.2159	C20H42O3	[M]+					96960-92-8		BioDeepDB	1	pos	2.53245e+07	1.69754e+08	2.92777e+07
M348T346_2	6-Pentadecylsalicylic acid	348.267	346.5	348.266	2.45494	C22H36O3	[M]+	Benzene and substituted derivatives	Benzoic acids and derivatives	C10759		16611-84-0	HMDB0029683	mzCloud	1	pos	7.71234e+07	1.29385e+07	1.80325e+08
M349T547_1	azido-FTY720	349.257	546.5	348.253	5.93979	C19H32N4O2	[M+H]+							BioDeepDB	1	pos	2.38447e+09	2.3939e+09	1.60265e+09
M315T582	Isoxaben	315.167	582	332.174	3.59809	C18H24N2O4	[M+H-H2O]+	Pesticides/Herbicides		C18504		82558-50-7		mzCloud	1	pos	3.72406e+06	3.29731e+06	3.58981e+06
M332T642	Alpha-Linolenoyl ethanolamide	332.295	641.9	349.298	13.6445	C22H39NO2	[M+H-H2O]+	Organonitrogen compounds	Amines	C13828		150314-34-4	HMDB0013624	BioDeepDB	1	pos	453760	2.20513e+06	7.13841e+06
M332T473	14(15)-EET-d11	332.314	473.3	331.304	8.72668	C20H21D11O3	[M+H]+							BioDeepDB	1	pos	3.30598e+07	3.04621e+07	2.66194e+07
M333T328	U-51605	333.254	327.6	332.246	0.162873	C20H32N2O2	[M+H]+					64192-56-9		BioDeepDB	1	pos	1.97538e+07	4.14645e+07	3.28352e+07
M334T392	JWH 015-d7	334.2	392.3	334.206	17.8082	C23H14D7NO	[M]+					1346601-16-8		BioDeepDB	1	pos	7.81952e+07	6.99692e+07	1.13691e+08
M334T562	21-hydroxyallopregnanolone	334.248	561.9	334.251	7.42861	C21H34O3	[M]+					567-02-2		BioDeepDB	1	pos	3.6804e+08	4.58606e+08	4.80915e+08
M334T426	Leukotriene A3 methyl ester	334.252	425.6	334.251	4.8019	C21H34O3	[M]+					83851-38-1		BioDeepDB	1	pos	1.64495e+06	2.64428e+06	5.59519e+06
M335T511	Prostaglandin B2	335.224	511.4	334.214	5.66786	C20H30O4	[M+H]+	Fatty Acyls	Eicosanoids	C05954	Lipid metabolism; Nervous system; Global and overview maps	13367-85-6	HMDB0004236	BioDeepDB	1	pos	1.00611e+08	2.99188e+07	1.09663e+08
M352T349_2	isopropamide	352.252	349.2	352.251	0.709152	C23H32N2O	[M]+							BioDeepDB	1	pos	1.02071e+08	1.35479e+08	1.35026e+08
M336T304	Cyclopiazonic acid	336.146	304	336.147	5.33257	C20H20N2O3	[M]+	Natural Toxins		C03032		c("18172-33-3", "83136-88-3")		mzCloud	1	pos	3.79487e+06	8.6954e+06	9.27687e+06
M355T479	Xanthohumol	355.154	479	354.147	0.49556	C21H22O5	[M+H]+	Linear 1,3-diarylpropanoids	Chalcones and dihydrochalcones	C16417	Biosynthesis of other secondary metabolites	6754-58-1	HMDB0037479	BioDeepDB	1	pos	8.93533e+07	8.48556e+07	1.13149e+08
M355T475	N-Hexadecyl-L-hydroxyproline	355.311	475	355.309	5.83264	C21H41NO3	[M]+					76652-69-2		BioDeepDB	1	pos	2.45321e+08	2.40558e+08	2.22174e+08
M356T397	Pioglitazone	356.122	396.8	356.12	8.14327	C19H20N2O3S	[M]+	Phenol ethers		C07675		111025-46-8	HMDB0015264	mzCloud	1	pos	3.42791e+06	2.1434e+06	1.83933e+06
M358T561	Oxybutynin	358.237	560.7	357.23	1.04958	C22H31NO3	[M+H]+	Benzene and substituted derivatives		C07360		5633-20-5	HMDB0015195	BioDeepDB	1	pos	1.8276e+07	1.44254e+07	1.7519e+07
M322T638	AM3102	322.311	638	339.314	13.6652	C21H41NO2	[M+H-H2O]+					213182-22-0		BioDeepDB	1	pos	3.60754e+06	3.89586e+06	2.34209e+06
M359T95	Curacin D	359.228	95.5	359.228	0.597467	C22H33NOS	[M]+							BioDeepDB	1	pos	5.97707e+06	8.06403e+06	1.10652e+07
M361T35	O-Arachidonoyl Glycidol	361.279	34.8	360.266	13.228	C23H36O3	[M+H]+					439146-24-4		BioDeepDB	1	pos	21620.6	7.37815e+06	9.55321e+06
M344T281	U-75302	344.255	280.6	361.262	1.60927	C22H35NO3	[M+H-H2O]+					119477-85-9		BioDeepDB	1	pos	1.95871e+07	1.74315e+07	6.38945e+06
M345T47_2	Coumaphos	345	47.4	362.014	21.0609	C14H16ClO5PS	[M+H-H2O]+			C11025		56-72-4		BioDeepDB	1	pos	3.49565e+06	3.41839e+06	4.34019e+06
M345T74	Fastigilin B	345.175	74.3	362.173	27.0414	C20H26O6	[M+H-H2O]+			C09451		6995-11-5		BioDeepDB	1	pos	4.39854e+06	1.26991e+07	8.58376e+06
M346T264	CORALYNE	346.141	264.4	363.147	4.28554	C22H21NO4	[M+H-H2O]+					38989-38-7		BioDeepDB	1	pos	4.3261e+06	4.96458e+06	3.61829e+06
M364T325_1	TGX-221	364.183	324.8	364.19	18.1942	C21H24N4O2	[M]+					663619-89-4		BioDeepDB	1	pos	2.82502e+07	2.89867e+07	2.71556e+07
M365T672	Quinestrol	365.247	672.1	364.24	0.481865	C25H32O2	[M+H]+	Steroids and steroid derivatives	Estrane steroids	C07619		152-43-2	HMDB0015579	BioDeepDB	1	pos	1.40816e+06	1.52032e+06	293616
M351T72_2	JWH 250 5-hydroxyindole metabolite	351.187	71.6	351.183	9.5571	C22H25NO3	[M]+					1379604-67-7		BioDeepDB	1	pos	5.95868e+07	5.68161e+07	6.29947e+07
M352T426	JWH 210	352.202	425.6	369.209	0.370501	C26H27NO	[M+H-H2O]+					824959-81-1		BioDeepDB	1	pos	2.56686e+06	1.97801e+06	2.46898e+06
M353T52	CCT018159	353.154	51.7	352.142	11.8928	C20H20N2O4	[M+H]+					171009-07-7		BioDeepDB	1	pos	3.64596e+06	2.70388e+06	3.4815e+06
M371T616	Tamoxifen	371.224	615.9	371.225	3.77131	C26H29NO	[M]+	Stilbenes		C07108	Xenobiotics biodegradation and metabolism	10540-29-1	HMDB0014813	BioDeepDB	1	pos	2.59366e+06	6.17622e+06	2.76319e+06
M355T555	Arachidonoyl Ethanolamide-d8	355.333	554.6	355.333	0.722137	C22H29D8NO2	[M]+							BioDeepDB	1	pos	8.50745e+06	8.18947e+06	7.57208e+06
M356T45	Sulindac	356.084	45.2	356.088	11.795	C20H17FO3S	[M]+	Indenes and isoindenes		C01531		38194-50-2	HMDB0014743	BioDeepDB	1	pos	98729.2	19847.4	18251.8
M356T666	Prostaglandin F1a	356.258	665.6	356.256	5.8946	C20H36O5	[M]+	Fatty Acyls	Eicosanoids	C06475		745-62-0	HMDB0002685	BioDeepDB	1	pos	8.9266e+06	1.17738e+07	8.2552e+06
M356T629	Conessine	356.316	629.2	356.319	9.26145	C24H40N2	[M]+			C06545		546-06-5/5913-82-6		BioDeepDB	1	pos	6.55109e+06	6.11818e+06	5.77853e+06
M358T48	omega-COOH-tetranor-LTE3	358.03	48.4	375.031	17.9706	C15H16Cl3N3O2	[M+H-H2O]+	Phenol ethers		C11182		67747-09-5	HMDB0062513	BioDeepDB	1	pos	2.05708e+06	1.99039e+06	1.81169e+06
M358T127	tetramethyl Nordihydroguaiaretic Acid	358.217	127.2	358.214	7.2318	C22H30O4	[M]+					24150-24-1		BioDeepDB	1	pos	2.13468e+06	1.92089e+06	1.90126e+06
M358T420	PGF2alpha-d4	358.265	420.1	358.266	2.87827	C20H30D4O5	[M]+							BioDeepDB	1	pos	2.67813e+07	8.42944e+06	8.18754e+06
M358T594	13,14-dihydro Prostaglandin F1&alpha	358.274	594	358.272	5.79354	C20H38O5	[M]+					20592-20-5		BioDeepDB	1	pos	964891	512656	863043
M361T413	D-erythro-MAPP	361.297	412.6	361.298	2.94328	C23H29NO2	[M]+					143492-38-0		BioDeepDB	1	pos	2.34549e+07	1.65603e+07	2.27266e+07
M362T569	LTB4 ethanol amide	362.268	568.6	379.272	8.27841	C22H37NO4	[M+H-H2O]+							BioDeepDB	1	pos	9.71172e+07	9.19853e+07	8.22445e+07
M380T47_3	Econazole	380.028	47.2	380.025	7.63102	C18H15Cl3N2O	[M]+	Benzene and substituted derivatives	Benzylethers	C08068		27220-47-9	HMDB0015259	BioDeepDB	1	pos	2.62327e+06	3.16317e+06	2.37287e+06
M363T530	16,16-dimethyl-PGA2	363.253	530.4	362.246	0.18995	C22H34O4	[M+H]+					41691-92-3		BioDeepDB	1	pos	5.66997e+07	2.59884e+07	5.21973e+07
M382T535	JWH147	382.221	535.1	381.209	1.58565	C27H27NO	[M+H]+					914458-20-1		BioDeepDB	1	pos	340744	615663	757067
M364T403	15(S)-HETE Ethanolamide	364.286	403.2	363.277	2.69005	C22H37NO3	[M+H]+					161744-53-2		BioDeepDB	1	pos	5.81519e+08	6.27511e+08	6.41002e+08
M365T563	Prostaglandin A1 ethyl ester	365.268	563	364.261	0.821314	C22H36O4	[M+H]+					93464-24-5		BioDeepDB	1	pos	1.71388e+07	1.86622e+07	2.07747e+07
M366T488	N-cis-octadec-9Z-enoyl-L-Homoserine lactone	366.299	488	365.293	2.92143	C22H39NO3	[M+H]+							BioDeepDB	1	pos	5.32596e+07	8.14942e+07	9.4508e+07
M368T67	Phosalone	368.005	67.2	366.987	29.9561	C12H15ClNO4PS2	[M+H]+	Benzoxazoles	Benzoxazolones	C11028		2310-17-0	HMDB0041985	BioDeepDB	1	pos	1.4342e+06	310926	40301.3
M368T88	COLCHICEINE	368.145	87.5	385.153	0.28102	C21H23NO6	[M+H-H2O]+					477-27-0		BioDeepDB	1	pos	5.44063e+06	4.69261e+06	3.94265e+06
M368T239_1	CB-13	368.183	238.9	368.178	15.1283	C26H24O2	[M]+	Drugs of Abuse/Illegal Drugs				432047-72-8		mzCloud	1	pos	1.55846e+06	3.56284e+07	2.72021e+07
M386T206_1	Sufentanil	386.203	205.7	386.203	1.55359	C22H30N2O2S	[M]+	Benzene and substituted derivatives	Anilides	C08022		56030-54-7	HMDB0014846	BioDeepDB	1	pos	6.18177e+07	4.13811e+07	1.69362e+07
M369T404_1	11-Dehydro-thromboxane B2	369.227	403.8	368.22	1.28918	C20H32O6	[M+H]+	Fatty Acyls	Eicosanoids	C05964	Lipid metabolism; Nervous system; Global and overview maps	67910-12-7	HMDB0004242	BioDeepDB	1	pos	2.31328e+07	2.07369e+07	1.69303e+07
M369T292_1	Tenovin-1	369.154	292.2	369.151	6.38153	C20H23N3O2S	[M]+					380315-80-0		BioDeepDB	1	pos	2.40433e+08	1.85814e+08	1.82287e+08
M370T383	CAY10583	370.172	382.6	387.183	11.1021	C25H25NO3	[M+H-H2O]+					862891-27-8		BioDeepDB	1	pos	2.32001e+07	2.71262e+07	5.39096e+07
M353T384	Methyl Arachidonyl Fluorophosphonate	353.243	384	370.244	20.4926	C21H36FO2P	[M+H-H2O]+							BioDeepDB	1	pos	7.19109e+06	5.60674e+06	8.77808e+06
M372T348	S-4-benzyl-3-((S)-3-hydroxy-2,2-dimethyloct-7-ynoyl)-5,5-dimethyloxazolidin-2-one	372.217	347.9	371.21	0.444845	C22H29NO4	[M+H]+							BioDeepDB	1	pos	3.17473e+07	9.12941e+07	2.15876e+07
M372T409_1	JWH 081	372.196	408.8	371.189	0	C25H25NO2	[M+H]+					210179-46-7		BioDeepDB	1	pos	2.5454e+08	3.28718e+08	2.59768e+08
M372T409_2	13,14-dihydro-16,16-difluoro PGJ2	372.209	408.9	372.211	7.02794	C20H30F2O4	[M]+							BioDeepDB	1	pos	6.88785e+07	3.71726e+07	7.72442e+07
M373T513_2	20-trifluoro-LTB4	373.2	513	390.202	4.0698	C20H29F3O4	[M+H-H2O]+					115178-97-7		BioDeepDB	1	pos	2.47187e+07	2.24246e+07	2.63624e+07
M391T515	AM1248	391.266	515.1	390.267	20.6757	C26H34N2O	[M+H]+	Drugs of Abuse/Illegal Drugs				335160-66-2		mzCloud	1	pos	1.77854e+07	1.5297e+07	2.12599e+07
M374T320	FK-866	374.216	319.7	391.226	7.86495	C24H29N3O2	[M+H-H2O]+					658084-64-1		BioDeepDB	1	pos	3.48158e+06	1.6443e+06	1.77551e+06
M392T595	N-stearoyl taurine	392.279	594.8	391.276	10.2116	C20H41NO4S	[M+H]+					63155-80-6		BioDeepDB	1	pos	1.40384e+07	9.01723e+06	1.57133e+07
M392T589	Palmitoyl dopamine	392.316	588.9	391.309	0	C24H41NO3	[M+H]+					136181-87-8		BioDeepDB	1	pos	8.07863e+06	8.28163e+06	7.94402e+06
M375T598	Leukotriene B4-3-aminopropylamide	375.303	597.9	392.304	17.6946	C23H40N2O3	[M+H-H2O]+					89596-43-0		BioDeepDB	1	pos	1.34033e+07	1.30129e+07	1.11757e+07
M376T398_1	Cannabipiperidiethanone	376.221	397.8	376.215	16.5377	C24H28N2O2	[M]+	Drugs of Abuse/Illegal Drugs				1345970-43-5		mzCloud	1	pos	1.76907e+08	1.87721e+08	1.94827e+08
M376T376	(plusmn)-CP 55,940	376.298	376.5	376.298	0.41152	C24H40O3	[M]+					83003-12-7		BioDeepDB	1	pos	4.05419e+08	7.79312e+09	4.5727e+08
M394T388	3'-Methoxy-[6]-Gingerdiol 3,5-diacetate	394.235	388.1	394.236	0.60578	C22H34O6	[M]+	Fatty Acyls	Fatty alcohol esters			143519-18-0	HMDB0040569	BioDeepDB	1	pos	2.20438e+07	2.35393e+07	2.4406e+07
M395T622_2	PGD2-EA	395.271	622	395.267	9.49981	C22H37NO5	[M]+					398138-28-8		BioDeepDB	1	pos	3.08477e+06	9.87989e+06	3.65682e+06
M379T47_4	Sulconazole	378.995	47.5	396.002	0.881278	C18H15Cl3N2S	[M+H-H2O]+			C08076		61318-90-9		BioDeepDB	1	pos	1.41226e+06	1.30981e+06	1.22286e+06
M396T622	13,14-dihydro-15(R,S)-hydroxy-16,16-difluoro Prostaglandin E1-d4	396.262	622.2	396.263	0.0948664	C20H30D4F2O5	[M]+							BioDeepDB	1	pos	1.10293e+07	1.18032e+07	1.31706e+07
M379T661_2	delta-Tocotrienol	379.299	660.6	396.303	9.05355	C27H40O2	[M+H-H2O]+			C14156	Metabolism of cofactors and vitamins; Global and overview maps	25612-59-3 / 25612-39-9		BioDeepDB	1	pos	8.86154e+06	2.94485e+06	740339
M380T364_1	11beta-PGF2alpha Ethanolamide	380.279	364	397.283	2.10372	C22H39NO5	[M+H-H2O]+					714966-38-8		BioDeepDB	1	pos	5.67759e+08	5.92676e+08	5.90703e+08
M381T50_1	Sulfasalazine	381.063	50.5	398.068	4.55043	C18H14N4O5S	[M+H-H2O]+	Azobenzenes		C07316		599-79-1	HMDB0014933	BioDeepDB	1	pos	8.74606e+06	9.66582e+08	4.52668e+06
M398T486_2	Delta-6 Testosterone Enanthate	398.281	486.1	398.282	2.49844	C26H38O3	[M]+							BioDeepDB	1	pos	3.8931e+08	1.85218e+08	2.03477e+08
M399T458	1-Oleoyl-2-acetyl-sn-glycerol	399.309	458.1	398.303	3.25562	C23H42O5	[M+H]+					86390-77-4		BioDeepDB	1	pos	2.76123e+08	2.82558e+08	7.81014e+07
M383T239	Prazosin	383.16	238.6	383.159	1.56593	C19H21N5O4	[M]+	Diazinanes	Piperazines	C07368		19216-56-9	HMDB0014600	BioDeepDB	1	pos	3.404e+06	3.21022e+06	2.93551e+06
M401T511	1,2-Didecanoylglycerol	401.321	511.2	400.319	13.1466	C23H44O5	[M+H]+			C03199		60514-49-0		BioDeepDB	1	pos	1.66247e+06	5.02286e+06	7.16181e+06
M367T685	Kalkitoxin thioamide alcohol	367.263	685.4	384.281	29.9928	C21H40N2O2S	[M+H-H2O]+							BioDeepDB	1	pos	5.47193e+06	4.28453e+06	4.29479e+06
M384T454_3	Prostaglandin F2alpha Ethanolamide-d4	384.305	453.7	401.308	0	C22H35D4NO5	[M+H-H2O]+							BioDeepDB	1	pos	3.45986e+07	5.27029e+08	3.57592e+07
M404T261_3	METERGOLINE	404.232	261.3	403.226	2.85274	C25H29N3O2	[M+H]+					17692-51-2		BioDeepDB	1	pos	3.23107e+07	6.71784e+06	3.08376e+07
M386T77_2	16-phenoxy tetranor PGF2alpha methyl amide	386.228	77.3	403.236	0.157495	C23H33NO5	[M+H-H2O]+							BioDeepDB	1	pos	4.7155e+07	5.0218e+07	4.6491e+07
M369T513_1	Bufalin	369.247	513	386.246	23.1119	C24H34O4	[M+H-H2O]+			C16922		465-21-4		BioDeepDB	1	pos	2.57437e+07	2.40288e+07	2.10098e+07
M387T581	3-methoxy Prostaglandin F1&alpha	387.272	580.8	386.267	4.57751	C21H38O6	[M+H]+					54432-43-8		BioDeepDB	1	pos	1.98969e+06	3.72007e+06	2.79961e+06
M369T489	2-Arachidonoyl Glycerol-d8	369.327	489.4	386.327	18.4399	C23H30D8O4	[M+H-H2O]+					924894-97-3		BioDeepDB	1	pos	6.47343e+07	7.35544e+07	1.04702e+08
M388T449	17-phenyl trinor PGF2alpha amide	388.248	449.2	387.241	0.801035	C23H33NO4	[M+H]+					155205-89-3		BioDeepDB	1	pos	2.56572e+07	3.73852e+07	9.7446e+06
M407T454	Lincomycin	407.227	454.2	406.214	0.643191	C18H34N2O6S	[M+H]+	Carboxylic acids and derivatives	Amino acids, peptides, and analogues	C06812		154-21-2	HMDB0015564	BioDeepDB	1	pos	2.15369e+07	2.09769e+07	2.42207e+07
M389T596	15(R)-17-phenyl trinor PGF2&alpha	389.233	596	388.225	0.641945	C23H32O5	[M+H]+					41639-71-8		BioDeepDB	1	pos	1.42085e+07	1.49049e+07	2.0259e+07
M391T146	CAY10570	391.216	145.8	408.224	0.510342	C25H32N2OS	[M+H-H2O]+					875014-22-5		BioDeepDB	1	pos	2.50703e+06	1.97314e+06	2.24625e+06
M392T270	METHIONYL-LEUCYLPHENYLALANINE	392.196	269.9	409.204	0.271619	C20H31N3O4S	[M+H-H2O]+							BioDeepDB	1	pos	8.82265e+06	1.09692e+07	8.48443e+06
M393T47	5-Iodotubercidin	392.998	47.5	391.998	19.3385	C11H13IN4O4	[M+H]+					24386-93-4		BioDeepDB	1	pos	19382.9	33586.1	26436.8
M394T46	G-1	394.041	45.5	411.047	2.60863	C21H18BrNO3	[M+H-H2O]+					925420-28-6		BioDeepDB	1	pos	452311	378947	307402
M412T479	Cyclopamine	412.321	478.9	411.314	0.669382	C27H41NO2	[M+H]+			C10798		4449-51-8		BioDeepDB	1	pos	1.00749e+08	1.31719e+08	1.44868e+08
M413T41	16(R)-AFP 07 (free acid)	413.213	40.9	412.206	0.499694	C22H30F2O5	[M+H]+					773825-80-2		BioDeepDB	1	pos	2.59525e+06	2.81224e+06	2.87442e+06
M413T679	25-Hydroxyvitamin D2	413.34	678.7	412.334	2.15552	C28H44O2	[M+H]+	Steroids and steroid derivatives	Vitamin D and derivatives			21343-40-8	HMDB0001438	BioDeepDB	1	pos	99951.6	626617	692282
M395T687	Stigmasterol	395.366	686.7	412.37	3.28809	C29H48O	[M+H-H2O]+	Steroids and steroid derivatives	Stigmastanes and derivatives	C05442	Lipid metabolism; Chemical structure transformation maps; Global and overview maps	83-48-7	HMDB0000937	BioDeepDB	1	pos	42173.6	3.13583e+06	2.16915e+06
M396T67	Cefdinir	396.036	67.3	395.036	17.1095	C14H13N5O5S2	[M+H]+	Lactams	Beta lactams	C08110		91832-40-5	HMDB0014675	BioDeepDB	1	pos	3.98719e+06	2.95661e+06	564755
M397T542	1-Hexadecyl Lysophosphatidic Acid	397.271	542.1	396.264	1.8918	C19H41O6P	[M+H]+					52603-03-9		BioDeepDB	1	pos	5.16679e+06	2.74771e+06	2.4709e+06
M396T460	13,14-dihydro-15-keto PGF2alpha isopropyl ester	396.288	460.5	396.288	1.57867	C23H40O5	[M]+					199920-18-8		BioDeepDB	1	pos	1.376e+08	4.09854e+07	1.40426e+08
M396T530_2	AM404	396.293	529.8	395.282	8.81814	C26H37NO2	[M+H]+					183718-77-6		BioDeepDB	1	pos	2.73028e+07	3.03747e+07	3.34093e+07
M398T341	(plusmn)14(15)-EET-SI	398.236	340.7	397.229	0.389977	C21H35NO4S	[M+H]+					218461-97-3		BioDeepDB	1	pos	1.56804e+08	1.07505e+08	9.42384e+07
M396T666	PGF2alpha isopropyl ester	396.29	665.9	396.288	5.4228	C23H40O5	[M]+					53764-90-2		BioDeepDB	1	pos	296474	697862	521607
M398T526_2	PGF2alpha-EA	398.285	526.2	397.283	12.9882	C22H39NO5	[M+H]+					353787-70-9		BioDeepDB	1	pos	7.66993e+07	7.93856e+07	2.33381e+08
M418T429	N-Oleoyl dopamine	418.331	429.3	417.324	2.09404	C26H43NO3	[M+H]+			C12272	Signaling molecules and interaction	105955-11-1		BioDeepDB	1	pos	3.53054e+08	4.65918e+08	1.86393e+08
M418T675_2	20a,22b-Dihydroxycholesterol	418.346	675.4	418.345	3.58555	C27H46O3	[M]+	Steroids and steroid derivatives	Bile acids, alcohols and derivatives	C05501	Lipid metabolism; Global and overview maps	15234-55-6/596-94-1	HMDB0006763	BioDeepDB	1	pos	2.55973e+08	3.75503e+08	3.77585e+08
M385T373	Nobiletin	385.128	372.8	402.132	10.7341	C21H22O8	[M+H-H2O]+	Flavonoids	O-methylated flavonoids	C10112		478-01-3	HMDB0029540	mzCloud	1	pos	9.36394e+06	1.1318e+07	1.05728e+07
M402T311_2	MRE-269	402.213	310.6	419.221	1.8841	C25H29N3O3	[M+H-H2O]+					475085-57-5		BioDeepDB	1	pos	4.14777e+07	5.52174e+07	3.37048e+07
M403T329	CAY10510	403.224	329.3	420.231	1.07044	C24H33FO5	[M+H-H2O]+					291303-34-9		BioDeepDB	1	pos	1.71926e+08	1.53302e+08	1.65198e+08
M423T632	7-hydroxycoumarinyl-gamma-Linolenate	423.253	631.7	422.246	0	C27H34O4	[M+H]+					161180-12-7		BioDeepDB	1	pos	1.37555e+07	1.09964e+07	2.06466e+07
M406T230	Cephapirin	406.058	230.1	423.056	23.4794	C17H17N3O6S2	[M+H-H2O]+	Carboxylic acids and derivatives	Amino acids, peptides, and analogues	C06896		21593-23-7	HMDB0015270	BioDeepDB	1	pos	4.78317e+06	5.36683e+06	3.22362e+06
M406T242	Neolinustatin	406.163	242.3	423.174	8.53352	C17H29NO11	[M+H-H2O]+	Carbohydrates and carbohydrate conjugates	Glycosyl compounds	C08336		72229-42-6	HMDB0038482	BioDeepDB	1	pos	1.51415e+06	1.26632e+06	1.45489e+06
M406T488_1	Malyngamide K	406.245	487.7	423.254	4.15462	C24H38ClNO3	[M+H-H2O]+							BioDeepDB	1	pos	1.12664e+08	4.64079e+08	9.18585e+07
M424T524_3	thio-Miltefosine	424.301	524	423.294	0.235682	C21H46NO3PS	[M+H]+							BioDeepDB	1	pos	1.92659e+08	1.24955e+07	2.13279e+08
M425T253	Clindamycin	425.188	253.4	424.18	1.46759	C18H33ClN2O5S	[M+H]+	Carboxylic acids and derivatives	Amino acids, peptides, and analogues	C06914		18323-44-9	HMDB0015321	BioDeepDB	1	pos	1.65382e+07	1.14665e+07	1.22133e+07
M424T524_1	ApNA	424.272	523.7	424.273	0.69066	C26H36N2O3	[M]+					119520-58-0		BioDeepDB	1	pos	8.16135e+06	5.75061e+07	8.4846e+06
M407T247_3	Stypoltrione	407.254	246.7	424.261	0.308505	C27H36O4	[M+H-H2O]+							BioDeepDB	1	pos	152015	160181	128391
M424T520	alpha-Amyrone	424.373	520	424.371	4.67477	C30H48O	[M]+	Prenol lipids	Triterpenoids			638-96-0	HMDB0036659	BioDeepDB	1	pos	2.60665e+07	5.47804e+07	5.68944e+07
M425T662	PE(14_0_0_0)	425.257	661.8	425.254	7.285	C19H40NO7P	[M]+							BioDeepDB	1	pos	2.01877e+07	5.76139e+06	3.73223e+06
M426T351_1	Phospho-anandamide	426.24	350.8	426.241	1.87688	C22H37NO5P	[M]+			C19913	Nervous system	183323-26-4		BioDeepDB	1	pos	1.76357e+08	4.38982e+08	1.82082e+08
M409T595_1	PGF2alpha diethyl amide	409.32	594.8	409.319	1.19987	C24H43NO4	[M]+							BioDeepDB	1	pos	1.35547e+07	1.12699e+07	1.41923e+07
M410T164	IWR-1-exo	410.153	163.8	409.143	8.00313	C25H19N3O3	[M+H]+					1127442-87-8		BioDeepDB	1	pos	425804	288648	385324
M410T567	Squalene	410.385	567.5	410.391	14.3767	C30H50	[M]+	Prenol lipids	Triterpenoids	C00751	Lipid metabolism; Chemical structure transformation maps; Global and overview maps; Metabolism of terpenoids and polyketides	111-02-4/7683-64-9	HMDB0000256	BioDeepDB	1	pos	2.94398e+07	4.07813e+07	3.5168e+07
M429T586	1(3)-glyceryl-PGF2&alpha	429.286	586	428.277	1.98702	C23H40O7	[M+H]+					43042-79-1		BioDeepDB	1	pos	1.38954e+08	6.2122e+07	5.35713e+07
M412T83	celecoxib carboxylic	412.062	83	411.05	11.8012	C17H12F3N3O4S	[M+H]+							BioDeepDB	1	pos	3.94999e+06	4.94309e+06	5.37979e+06
M412T498	AL 8810 ethyl amide	412.273	498.3	429.268	18.1918	C26H36FNO3	[M+H-H2O]+							BioDeepDB	1	pos	1.56799e+07	1.36677e+07	1.55713e+07
M412T617	C-8 Ceramine	412.416	617.4	411.408	2.90968	C26H53NO2	[M+H]+					170926-06-4		BioDeepDB	1	pos	376343	299143	655281
M431T374_3	17-phenoxy trinor PGF2alpha ethyl amide	431.267	374.5	431.267	0.401837	C25H37NO5	[M]+							BioDeepDB	1	pos	1.12628e+08	1.09027e+08	1.15551e+07
M415T46	ACEMETACIN	415.08	45.8	415.082	5.2158	C21H18ClNO6	[M]+					53164-05-9		BioDeepDB	1	pos	26135.5	58140.4	71380.2
M419T613	1-Oleoyl Lysophosphatidic Acid (sodium salt)	419.241	612.9	436.259	24.4704	C21H41O7P	[M+H-H2O]+					22556-62-3	HMDB00443	BioDeepDB	1	pos	3.13857e+06	2.36256e+06	2.59456e+06
M436T516	Termitomycamide B	436.31	515.6	436.309	3.25792	C28H40N2O2	[M]+					1254277-89-8		BioDeepDB	1	pos	1.29443e+07	1.29716e+07	1.36447e+07
M420T45_1	Vismodegib	420.015	45.5	420.01	10.9081	C19H14Cl2N2O3S	[M]+					879085-55-9		BioDeepDB	1	pos	3.94251e+06	3.43945e+06	4.50777e+06
M423T47	SEW2871	423.038	46.9	440.042	9.05531	C20H10F6N2OS	[M+H-H2O]+					256414-75-2		BioDeepDB	1	pos	22640.3	26009.8	162134
M423T206_1	Chapelieric acid; 3-[(7S,8S)-5-Hydroxy-2,2,7,8-tetramethyl-6-oxo-7,8-dihydro-2H,6H-pyrano[3,2-g]chromen-10-yl]-3-phenylpropanoic acid	423.188	205.6	422.173	18.6546	C25H26O6	[M+H]+							BioDeepDB	1	pos	1.15483e+07	1.6647e+07	4.8676e+07
M423T457_1	Norverapamil	423.261	456.7	440.268	1.47899	C26H36N2O4	[M+H-H2O]+					67018-85-3		BioDeepDB	1	pos	4.1228e+07	4.00967e+07	1.06419e+08
M425T173	TPEN	425.243	172.8	424.238	3.52739	C26H28N6	[M+H]+					16858-02-9		BioDeepDB	1	pos	160948	108384	171542
M442T654	17-phenyl trinor PGF2alpha cyclopropyl methyl amide	442.295	653.6	441.288	0	C27H39NO4	[M+H]+					1138395-10-4		BioDeepDB	1	pos	4.08297e+06	3.00359e+06	2.92879e+06
M441T686_2	Oleic Acid-2,6-diisopropylanilide	441.396	685.6	441.397	1.96028	C30H51NO	[M]+					140112-65-8		BioDeepDB	1	pos	1.29024e+07	1.28162e+07	1.09775e+07
M445T252	Doxycycline	445.159	251.8	444.153	3.81886	C22H24N2O8	[M+H]+	Tetracyclines		C06973		564-25-0	HMDB0014399	BioDeepDB	1	pos	683112	655948	567273
M446T532	Araguspongin B	446.387	531.7	446.387	0.448042	C28H50N2O2	[M]+					123000-02-2		BioDeepDB	1	pos	7.36045e+07	5.12274e+07	3.80398e+07
M431T673	OMDM-1	431.34	672.6	431.34	1.05645	C27H45NO3	[M]+							BioDeepDB	1	pos	1.05487e+07	5.19175e+06	3.36727e+07
M454T633_1	Coenzyme Q4	454.313	632.8	454.308	10.7635	C29H42O4	[M]+					4370-62-1		BioDeepDB	1	pos	5.05773e+08	3.78704e+07	4.92776e+08
M442T615	Boc-Pro-DVal(NMe)-Val-OMe	442.291	615.2	441.284	0.366263	C22H39N3O6	[M+H]+							BioDeepDB	1	pos	9.21732e+06	7.64504e+06	1.08179e+07
M425T460	Gouml 6983	425.194	459.9	442.2	1.27773	C26H26N4O3	[M+H-H2O]+					133053-19-7		BioDeepDB	1	pos	1.09487e+07	7.16854e+06	2.30352e+06
M443T194	Oxytetracycline	443.14	194.2	460.148	2.63123	C22H24N2O9	[M+H-H2O]+	Tetracyclines		C06624	Global and overview maps; Metabolism of terpenoids and polyketides	79-57-2	HMDB0014733	BioDeepDB	1	pos	2.75224e+06	2.02919e+06	2.37636e+06
M462T501	Pimozide	462.233	501.1	461.228	3.89414	C28H29F2N3O	[M+H]+	Benzene and substituted derivatives	Diphenylmethanes	C07566		2062-78-4	HMDB0015232	BioDeepDB	1	pos	807343	1.80649e+06	303623
M444T297_2	STROPHANTHIDIN SEMICARBAZIDE	444.247	296.9	461.253	4.16021	C24H35N3O6	[M+H-H2O]+							BioDeepDB	1	pos	9.02833e+08	5.87533e+08	8.85933e+08
M446T524	Xestospongin C	446.388	524.1	446.387	2.39958	C28H50N2O2	[M]+					88903-69-9		BioDeepDB	1	pos	1.26097e+08	2.46345e+08	8.39132e+07
M447T48	Fluazinam	446.955	47.8	463.951	24.2396	C13H4Cl2F6N4O4	[M+H-H2O]+			C18578		79622-59-6		BioDeepDB	1	pos	306931	226337	230838
M450T320_1	17-trifluoromethylphenyl trinor PGF2alpha ethyl amide	450.265	319.8	467.265	7.77319	C26H36F3NO3	[M+H-H2O]+							BioDeepDB	1	pos	1.4644e+08	1.63135e+08	2.20857e+08
M468T685	Buprenorphine	468.314	684.7	467.304	7.31133	C29H41NO4	[M+H]+	Phenanthrenes and derivatives		C08007		52485-79-7	HMDB0015057	BioDeepDB	1	pos	5.73875e+06	4.50442e+06	5.94845e+06
M451T579	(3?,5?,8?,9?,10?,16?)-16-Hydroxykauran-3-yl ?-D-glucopyranoside	451.301	579.2	468.309	0.118325	C26H44O7	[M+H-H2O]+							BioDeepDB	1	pos	6.76809e+06	5.76953e+06	6.8644e+06
M455T303_2	Biotin-X-NHS	455.198	303	454.189	4.21487	C20H30N4O6S	[M+H]+					72040-63-2		BioDeepDB	1	pos	7.25463e+06	6.83275e+06	7.78261e+06
M454T683_2	Terfenadine	454.309	683	471.314	5.5777	C32H41NO2	[M+H-H2O]+	Benzene and substituted derivatives	Diphenylmethanes	C07463		50679-08-8	HMDB0014486	BioDeepDB	1	pos	3.98898e+07	1.32298e+08	4.67995e+07
M454T502_2	CAY10631	454.417	502.1	454.417	0.806198	C32H54O	[M]+							BioDeepDB	1	pos	2.4499e+07	1.68906e+07	2.54524e+07
M457T491	DL-PPMP	457.379	490.5	474.382	8.98817	C29H50N2O3	[M+H-H2O]+							BioDeepDB	1	pos	7.92266e+07	7.21738e+07	7.86002e+07
M478T262	SAHA-Bpyne	478.235	262	477.226	3.24711	C27H31N3O5	[M+H]+					930772-88-6		BioDeepDB	1	pos	4.5192e+06	4.04691e+06	8.45059e+06
M461T457_2	17-phenyl trinor Prostaglandin F2alpha serinol amide	461.278	456.6	461.278	0.2991	C26H39NO6	[M]+							BioDeepDB	1	pos	3.43303e+07	1.94624e+07	3.22214e+07
M479T539	Glycerophospho-N-Oleoyl Ethanolamine	479.302	538.5	479.301	1.48269	C23H46NO7P	[M]+					201738-24-1		BioDeepDB	1	pos	2.25765e+07	1.49624e+07	2.02649e+07
M480T684	Brassinolide	480.344	684.4	480.345	3.33095	C28H48O6	[M]+	Steroids and steroid derivatives	Steroid lactones	C11049		72962-43-7/78821-43-9	HMDB0034081	BioDeepDB	1	pos	1.45073e+07	1.28125e+07	1.23456e+07
M482T524_1	N-Acetyl-leukotriene E4	482.259	523.5	481.25	3.16013	C25H39NO6S	[M+H]+	Fatty Acyls	Eicosanoids	C11361		80115-95-3	HMDB0005084	BioDeepDB	1	pos	5.82591e+06	6.70577e+06	6.75369e+06
M485T390	Gallopamil	485.302	390.4	484.294	1.64846	C28H40N2O5	[M+H]+			C13764		16662-47-8		BioDeepDB	1	pos	3.61612e+07	4.29481e+07	2.7522e+07
M485T467_2	Prostaglandin E2 p-acetamidophenyl ester	485.279	467.3	485.278	1.9824	C28H39NO6	[M]+					57790-52-0		BioDeepDB	1	pos	7.55485e+08	6.86979e+08	6.64998e+08
M468T664	PC(14_0_0_0)	468.31	664.2	467.301	0.00685536	C22H46NO7P	[M+H]+							BioDeepDB	1	pos	5.89475e+06	4.67513e+06	4.3825e+06
M470T645_3	CE(5_0)	470.426	644.8	470.412	14.4655	C32H54O2	[M-H2O+NH4]+	Steroids and steroid derivatives	Steroid esters	C02530	Lipid metabolism; Digestive system; Endocrine system	7726-03-6	HMDB0003442	BioDeepDB	1	pos	1.81532e+07	2.34268e+07	1.7806e+07
M489T459	Jamaicamide B	489.252	458.5	488.244	0.817575	C27H37ClN2O4	[M+H]+			C18213				BioDeepDB	1	pos	1.28064e+07	1.51887e+07	1.99198e+07
M488T109	4-Quinolone-3-Carboxamide Furan CB2 Agonist	488.268	108.7	488.268	0.189138	C30H36N2O4	[M]+					1314230-75-5		BioDeepDB	1	pos	8.95781e+06	6.70272e+06	9.92441e+06
M493T499_1	bis(7)-Tacrine	493.333	499.3	492.325	0.202703	C33H40N4	[M+H]+					224445-12-9		BioDeepDB	1	pos	1.9809e+07	1.78583e+07	2.21376e+07
M493T522	Imatinib	493.258	522	493.259	1.43667	C29H31N7O	[M]+					220127-57-1		BioDeepDB	1	pos	4.35601e+06	1.76091e+06	6.46341e+06
M477T318	betamethasone valerate	477.265	318.1	476.257	0.196956	C27H37FO6	[M+H]+					2152-44-5		BioDeepDB	1	pos	1.69548e+07	1.26691e+07	1.66473e+07
M477T51_1	TyrMe-TyrMe-OH	477.161	51.2	494.169	0.171468	C26H26N2O8	[M+H-H2O]+							BioDeepDB	1	pos	554180	985412	1.02819e+06
M477T247	Platyphylloside; 1,7-Bis(4-hydroxyphenyl)-5-oxo-3-heptanyl ?-D-glucopyranoside	477.214	246.8	476.205	5.24251	C25H32O9	[M+H]+							BioDeepDB	1	pos	5.129e+06	2.71829e+06	4.82768e+06
M478T274_1	WYE-354	478.216	273.9	495.223	0.244507	C24H29N7O5	[M+H-H2O]+					1062169-56-5		BioDeepDB	1	pos	3.64059e+07	3.85734e+07	1.0034e+07
M497T559_1	2-[(6,7-Dimethoxy-1,2,3,4-tetrahydro-1-isoquinolinyl)methyl]-3-ethyl-9,10-dimethoxy-1,3,4,6,7,11b-hexahydro-2H-pyrido[2,1-a]isoquinoline 5-oxide	497.304	559.3	496.294	6.03253	C29H40N2O5	[M+H]+							BioDeepDB	1	pos	9.71403e+07	1.04044e+08	1.3949e+08
M497T656	1-palmitoylglycerophosphocholine	497.353	656.4	496.34	10.1015	C24H51NO7P	[M+H]+	Glycerophospholipids	Glycerophosphocholines	C04102		17364-16-8	HMDB0062541	BioDeepDB	1	pos	6.81174e+06	6.54327e+06	1.06735e+07
M480T330_2	Tumonoic Acid I	480.327	329.8	497.335	1.49661	C27H47NO7	[M+H-H2O]+							BioDeepDB	1	pos	9.12516e+06	4.1929e+06	4.08035e+06
M485T396	GW 7647	485.315	396.5	502.323	0.548097	C29H46N2O3S	[M+H-H2O]+			C15622		265129-71-3		BioDeepDB	1	pos	9.32148e+06	1.5345e+07	1.89812e+07
M504T546	betamethasone dipropionate	504.253	546.2	504.252	0.529497	C28H37FO7	[M]+					5593-20-4		BioDeepDB	1	pos	1.83868e+06	2.62782e+06	1.93525e+06
M505T462_1	Taxusin	505.28	462.3	504.272	0.0474985	C28H40O8	[M+H]+			C20152		19605-80-2		BioDeepDB	1	pos	8.47822e+07	1.12501e+08	9.70148e+07
M510T656	1,2-Dioctanoyl PC	510.318	656.1	509.312	1.03862	C24H48NO8P	[M+H]+					19191-91-4		BioDeepDB	1	pos	1.57839e+06	1.19457e+06	1.69081e+06
M509T690_3	Lyso-PAF C-18	509.389	689.7	509.385	8.82508	C26H56NO6P	[M]+					74430-89-0		BioDeepDB	1	pos	1.66537e+07	1.28079e+07	9.44621e+06
M495T338	CYTOCHALASIN E	495.225	337.6	495.226	1.82219	C28H33NO7	[M]+					36011-19-5		BioDeepDB	1	pos	3.07133e+07	2.93046e+07	2.3534e+07
M495T192	FISSINOLIDE	495.234	191.7	512.241	0.0320818	C29H36O8	[M+H-H2O]+					1915-69-1		BioDeepDB	1	pos	544466	48122.9	323586
M497T525	Antibiotic G-418	497.284	525.4	496.274	4.87448	C20H40N4O10	[M+H]+			C17703	Biosynthesis of other secondary metabolites; Global and overview maps	49863-47-0		BioDeepDB	1	pos	3.91714e+06	3.98404e+06	3.64885e+06
M496T654_2	34_6(16Z,19Z,22Z,25Z,28Z,31Z)	496.429	654.2	496.428	2.35474	C34H56O2	[M]+					105528-06-1		BioDeepDB	1	pos	2.47754e+06	9.54164e+06	5.22493e+06
M497T46	AVE-1625	497.051	45.5	496.059	29.7756	C23H20Cl2F2N2O2S	[M+H]+					358970-97-5		BioDeepDB	1	pos	278170	241955	181080
M498T237	Carmamycin A	498.3	236.5	515.303	10.0885	C25H45N3O6S	[M+H-H2O]+							BioDeepDB	1	pos	1.58156e+06	1.6189e+06	1.53842e+06
M515T594_1	UNC0321	515.359	594.1	515.358	0.216663	C27H45N7O3	[M]+							BioDeepDB	1	pos	2.55957e+07	2.74762e+07	2.55039e+07
M502T556_2	Plerixafor	502.452	555.9	502.447	10.2621	C28H54N8	[M]+					155148-31-5		BioDeepDB	1	pos	5.00193e+07	1.58023e+07	5.63715e+07
M503T310	TyrMe-Trp-OH	503.173	309.9	503.169	8.44605	C27H25N3O7	[M]+							BioDeepDB	1	pos	2.88031e+06	3.11023e+06	807021
M503T307	Purmorphamine	503.25	306.7	520.259	2.86199	C31H32N6O2	[M+H-H2O]+					483367-10-8		BioDeepDB	1	pos	1.56328e+07	2.00959e+07	7.86356e+06
M504T45	ATB-337	503.973	45.5	502.964	3.77004	C23H15Cl2NO2S3	[M+H]+					912758-00-0		BioDeepDB	1	pos	1.04383e+06	1.74464e+06	2.30092e+06
M524T559	2-O-methyl PAF C-18	524.408	559.1	523.4	1.08732	C27H58NO6P	[M+H]+					77286-66-9		BioDeepDB	1	pos	3.09361e+07	1.31124e+07	3.36179e+07
M510T360_1	Hygromycin B	510.223	359.7	527.233	4.2452	C20H37N3O13	[M+H-H2O]+	Organooxygen compounds	Carbohydrates and carbohydrate conjugates	C01925		31282-04-9	HMDB0034229	BioDeepDB	1	pos	2.70944e+06	2.42939e+06	3.47052e+06
M512T63	PU-H71	512.055	63.3	512.049	11.0573	C18H21IN6O2S	[M]+					1202865-65-3		BioDeepDB	1	pos	2.75624e+07	3.98874e+07	4.6562e+07
M513T376	ZM 447439	513.241	376.1	513.238	6.42095	C29H31N5O4	[M]+					331771-20-1		BioDeepDB	1	pos	1.25025e+06	1.52309e+06	1.29258e+06
M513T568	VITAMIN E SUCCINATE(TOCOPHEROL SUCCINATE)	513.389	568.3	530.397	1.15086	C33H54O5	[M+H-H2O]+					4345-03-3		BioDeepDB	1	pos	1.12648e+06	1.30306e+06	2.03135e+06
M519T497_1	13(S)-HODE-biotin	519.337	496.8	536.34	0.385107	C28H48N4O4S	[M+H-H2O]+							BioDeepDB	1	pos	4.78927e+07	6.1763e+07	4.57338e+07
M537T665	Hyperforin	537.393	665.4	536.387	2.04692	C35H52O4	[M+H]+	Prenol lipids	Monoterpenoids	C07608		11079-53-1	HMDB0030463	BioDeepDB	1	pos	3.43026e+06	4.45196e+06	4.19036e+06
M521T650	Bellericagenin B; (2?,3?,5?,9?,18?,19?)-2,3,19,23,24-Pentahydroxyolean-12-en-28-oic acid	521.351	650.1	520.34	7.93745	C30H48O7	[M+H]+							BioDeepDB	1	pos	2.74171e+06	2.11933e+06	1.63998e+06
M521T679_2	Methylcarbamyl PAF C-16	521.369	679.1	538.375	4.15253	C26H55N2O7P	[M+H-H2O]+					91575-58-5		BioDeepDB	1	pos	1.32639e+06	6.82403e+06	5.99721e+06
M522T314_3	BIBF 1120	522.246	313.7	539.253	0.0393857	C31H33N5O4	[M+H-H2O]+					656247-17-5		BioDeepDB	1	pos	4.37927e+07	2.47579e+07	2.57017e+07
M524T655	Retinyl palmitate	524.456	654.7	524.459	7.05493	C36H60O2	[M]+	Fatty Acyls	Fatty acid esters	C02588	Metabolism of cofactors and vitamins	79-81-2	HMDB0003648	BioDeepDB	1	pos	247524	1.86008e+06	1.37732e+06
M526T274	Isodesmosine	526.287	274.4	525.28	1.14006	C24H39N5O8	[M+H]+						HMDB00739	BioDeepDB	1	pos	2.75404e+06	3.54226e+06	2.88394e+06
M544T296_1	AG-041R	544.269	295.6	544.269	0.129131	C31H36N4O5	[M]+					199800-49-2		BioDeepDB	1	pos	2.63149e+07	1.52101e+07	6.90723e+06
M533T605_1	Manumycin A	533.265	604.6	550.268	8.68986	C31H38N2O7	[M+H-H2O]+			C12111		52665-74-4		BioDeepDB	1	pos	7.1073e+06	8.39559e+06	2.52161e+06
M551T421	Convallatoxin	551.285	420.5	550.278	0.224929	C29H42O10	[M+H]+			C08858		508-75-8		MoNA	1	pos	7.94177e+07	7.51068e+07	8.14189e+07
M540T328	Romidepsin	540.216	328.1	540.208	15.5007	C24H36N4O6S2	[M]+					128517-07-7		BioDeepDB	1	pos	7.34856e+06	7.19772e+06	1.1419e+07
M564T690_1	Canthaxanthin	564.395	689.7	564.397	3.01207	C40H52O2	[M]+	Prenol lipids	Tetraterpenoids	C08583	Global and overview maps; Metabolism of terpenoids and polyketides	514-78-3	HMDB0003154	BioDeepDB	1	pos	2.3437e+06	1.59054e+06	6.46467e+06
M571T190	Endomorphin-2	571.28	189.7	571.279	1.10398	C32H37N5O5	[M]+	Carboxylic acids and derivatives	Amino acids, peptides, and analogues			141801-26-5	HMDB0005774	BioDeepDB	1	pos	2.89497e+06	803214	3.23021e+06
M576T455	C-6 NBD Ceramide	576.375	454.5	575.368	0.798655	C30H49N5O6	[M+H]+					86701-10-2		BioDeepDB	1	pos	9.49257e+07	7.74965e+07	6.44458e+07
M578T176_1	1-NBD-decanoyl-2-decanoyl-sn-Glycerol	578.332	176.1	578.332	0.0614388	C29H46N4O8	[M]+							BioDeepDB	1	pos	15817.6	27801.2	17472.8
M580T488	Hexanolamino PAF C-16	580.434	488	579.426	0.516855	C30H62NO7P	[M+H]+					137566-83-7		BioDeepDB	1	pos	1.4247e+08	1.01116e+08	1.06181e+08
M568T276_1	PYRROMYCIN	568.227	275.6	585.221	23.4467	C30H35NO11	[M+H-H2O]+					668-17-7		BioDeepDB	1	pos	5.60083e+06	4.82906e+06	3.62068e+06
M569T576	12-Deoxyphorbol 13-palmitate; (1aR,1bS,4aR,7bR,8R,9aS)-4a,7b-Dihydroxy-3-(hydroxymethyl)-1,1,6,8-tetramethyl-5-oxo-1,1a,1b,4,4a,5,7a,7b,8,9-decahydro-9aH-cyclopropa[3,4]benzo[1,2-e]azulen-9a-yl palmitate	569.416	576.4	586.423	0.145412	C36H58O6	[M+H-H2O]+							BioDeepDB	1	pos	1.75958e+07	2.17772e+07	5.88832e+06
M573T98_2	Galalpha1-3Galbeta1-4Glcbeta-Sp	573.202	98	573.202	0.816314	C20H35N3O16	[M]+							BioDeepDB	1	pos	756740	346037	1.39349e+06
M573T205	1-(furan-3-yl)-7,11,16-trihydroxy-8,13a-dimethyl-12-oxodecahydro-1H,4H,5aH,7H-8,11a,3b-(epipropane[1,1,3]triyl)oxireno[2',3'_2,3]cyclopenta[1,2-h]oxocino[2,3-c]isochromen-9-yl 2-methylbutanoate	573.264	204.9	572.262	9.26275	C31H40O10	[M+H]+							BioDeepDB	1	pos	49090.7	263135	20862.8
M574T690_2	A2E	574.436	689.7	591.444	0.664044	C42H57NO	[M+H-H2O]+							BioDeepDB	1	pos	1.67551e+07	8.64934e+06	4.5081e+06
M576T611	Oleandrin	576.329	610.6	576.33	0.86756	C32H48O9	[M]+			C19987		465-16-7		BioDeepDB	1	pos	1.60136e+06	1.22952e+06	1.40129e+06
M594T659	POV-PC	594.383	659.2	593.369	7.63505	C29H56NO9P	[M+H]+					121324-31-0		BioDeepDB	1	pos	5.50985e+06	5.11572e+06	5.00914e+06
M597T281_1	Salannin	597.307	280.9	596.298	2.67869	C34H44O9	[M+H]+			C08780		992-20-1		BioDeepDB	1	pos	2.63677e+06	2.61973e+06	2.60317e+06
M597T672	Astaxanthin	597.39	671.6	596.387	5.85882	C40H52O4	[M+H]+	Prenol lipids	Tetraterpenoids	C08580	Global and overview maps; Metabolism of terpenoids and polyketides	472-61-7/7542-45-2	HMDB0002204	BioDeepDB	1	pos	4.82685e+06	4.84583e+06	2.04193e+06
M588T48_1	Epoxomicin	587.767	48	604.759	25.2353	C28H100N4O7	[M+H-H2O]+					134381-21-8		BioDeepDB	1	pos	2.91482e+06	2.49885e+06	3.91002e+06
M591T283_1	Boc-Phe(NMe)-Pro-Phe(NMe)-Gly-OMe	591.311	282.6	608.321	4.00091	C33H44N4O7	[M+H-H2O]+							BioDeepDB	1	pos	339899	425175	411245
M610T610	Heptanoyl thio-PC	610.427	610.3	609.419	0	C31H64NO6PS	[M+H]+							BioDeepDB	1	pos	7.36628e+06	1.18019e+07	1.25629e+07
M593T280_1	U-74389G	593.392	279.8	610.4	0.0153794	C37H50N6O2	[M+H-H2O]+					153190-29-5		BioDeepDB	1	pos	2.11136e+06	914433	3.9426e+06
M622T279	(+)-Tetrandrine	622.303	278.6	622.304	2.24971	C38H42N2O6	[M]+			C09654	Chemical structure transformation maps	518-34-3		BioDeepDB	1	pos	321445	368334	198091
M607T288	Cepharanthine	607.279	288.1	606.273	1.27783	C37H38N2O6	[M+H]+			C09391		481-49-2		BioDeepDB	1	pos	1.30136e+06	1.06888e+06	1.1376e+06
M606T264_2	Apicidin	606.359	264.4	623.368	2.88661	C34H49N5O6	[M+H-H2O]+					183506-66-3		BioDeepDB	1	pos	109263	305113	156610
M608T407_2	Rhizoxin	608.318	406.8	625.325	0.414081	C35H47NO9	[M+H-H2O]+					90996-54-6		BioDeepDB	1	pos	624731	712423	1.15719e+06
M617T47	N-Desethylamiodarone	616.983	47.5	616.992	14.5555	C23H25I2NO3	[M]+					96027-74-6		BioDeepDB	1	pos	195190	1.64689e+06	361784
M639T662_1	Moxidectin	639.378	661.7	639.377	0.910765	C37H53NO8	[M]+					113507-06-5		BioDeepDB	1	pos	7.11827e+06	1.29851e+07	8.11298e+06
M646T103_2	GARCINOLIC ACID	646.314	103.5	646.314	0.747396	C38H46O9	[M]+							BioDeepDB	1	pos	8.95197e+06	1.50011e+07	1.07625e+07
M629T522	Prostaglandin A1-biotin	629.407	522.3	646.413	3.08596	C35H58N4O5S	[M+H-H2O]+							BioDeepDB	1	pos	7.55769e+06	7.26992e+06	6.01427e+06
M631T192	Cytotrienin A	631.333	192.4	648.341	0.209867	C37H48N2O8	[M+H-H2O]+					189010-85-3		BioDeepDB	1	pos	66269.6	370024	40926.5
M634T653_1	Azelaoyl PAF	634.441	653	651.448	0.653762	C33H66NO9P	[M+H-H2O]+							BioDeepDB	1	pos	1.24968e+08	1.32778e+08	1.3051e+08
M652T360_1	1,5,16-Trihydroxy-26-oxo-6,7_22,26-diepoxyergost-24-en-3-yl hexopyranoside	652.363	360	652.346	5.18607	C34H52O12	[M-H2O+NH4]+							BioDeepDB	1	pos	950034	97904.4	728426
M638T567_3	AV-Ceramide	638.49	566.6	655.496	1.86228	C44H65NO3	[M+H-H2O]+					1263052-40-9		BioDeepDB	1	pos	2.47145e+07	2.38181e+07	2.54002e+07
M640T319_1	Leukotriene C4 methyl ester	640.325	318.6	639.319	1.56171	C31H49N3O9S	[M+H]+					73958-10-8		BioDeepDB	1	pos	2.01006e+06	3.01781e+06	2.30877e+06
M642T676	C-12 NBD Ceramide	642.455	676.2	659.462	0.197057	C36H61N5O6	[M+H-H2O]+					202850-01-9		BioDeepDB	1	pos	4.16726e+06	1.37565e+06	7.59292e+06
M661T314_1	Myo-inositol hexakisphosphate	660.871	314.5	659.861	3.21394	C6H18O24P6	[M+H]+	Organooxygen compounds	Alcohols and polyols	C01204	Carbohydrate metabolism; Signal transduction; Global and overview maps	83-86-3	HMDB0003502	BioDeepDB	1	pos	2.10214e+06	2.82648e+06	3.93188e+06
M661T690_2	Carbaprostacyclin-biotin	661.436	689.7	660.428	0.275552	C36H60N4O5S	[M+H]+							BioDeepDB	1	pos	3.91251e+07	2.90381e+07	2.64327e+07
M646T516_2	1-Palmitoyl-2-(5-keto-6-octenedioyl)-sn-glycero-3-phosphocholine	646.368	515.6	663.375	0.826155	C32H58NO11P	[M+H-H2O]+			C13900		439904-33-3		BioDeepDB	1	pos	6.02783e+06	5.82301e+06	1.03993e+07
M653T554_1	Fungichromin	653.386	553.8	670.393	0.97033	C35H58O12	[M+H-H2O]+			C13299		6834-98-6		BioDeepDB	1	pos	3.61564e+06	3.5249e+06	3.1739e+06
M654T491	Palmyramide A	654.371	491.4	671.378	0.0820498	C36H53N3O9	[M+H-H2O]+							BioDeepDB	1	pos	9.22808e+06	3.02915e+06	1.04616e+07
M673T288	Veratridine	673.349	288.4	673.346	3.8613	C36H51NO11	[M]+			C06544		71-62-5		BioDeepDB	1	pos	2.51756e+06	3.19283e+06	3.08421e+06
M690T559_1	Microcolin C	690.479	558.8	689.473	1.01379	C37H63N5O7	[M+H]+							BioDeepDB	1	pos	3.04924e+07	4.75288e+07	2.38949e+07
M691T356	Maytansine	691.307	355.8	691.287	1.91521	C34H46ClN3O10	[M-H2O+NH4]+			C10606		35846-53-8		BioDeepDB	1	pos	311608	616483	410939
M682T257_1	Tenuifoliside A	682.222	257.4	682.211	14.6782	C31H38O17	[M-H2O+NH4]+							BioDeepDB	1	pos	439026	353078	411292
M683T626	1,2-dioleoyl-sn-Glycero-3-Phosphate	683.496	626.2	700.504	0.828095	C39H73O8P	[M+H-H2O]+							BioDeepDB	1	pos	1.81385e+06	1.39659e+06	2.07119e+06
M703T537_2	PA(18_0_18_1(9Z))	702.52	536.8	702.52	0.543757	C39H75O8P	[M]+							BioDeepDB	1	pos	9.9325e+06	8.404e+06	8.45025e+06
M703T453	Carmabin A	703.435	453.2	703.431	5.99262	C40H57N5O6	[M]+							BioDeepDB	1	pos	2.478e+06	1.57748e+06	1.98548e+06
M697T663	Glucocerebrosides	696.548	662.5	713.544	9.14064	C40H75NO9	[M+H-H2O]+							BioDeepDB	1	pos	4.39811e+06	5.31301e+06	4.69178e+06
M701T213_1	N-dodecanoyl-L-Homoserine lactone-3-hydrazone-fluorescein	701.268	213.2	700.257	5.84655	C37H40N4O8S	[M+H]+							BioDeepDB	1	pos	87875.3	38809.6	74824.7
M719T535_2	KDdiA-PC	719.437	535.1	719.437	0.901486	C36H66NO11P	[M]+					439904-34-4		BioDeepDB	1	pos	6.0651e+07	5.52064e+07	1.79029e+07
M732T452	Spinosyn A	732.47	452	731.461	2.32091	C41H65NO10	[M+H]+			C11054		131929-60-7		BioDeepDB	1	pos	8.47367e+06	6.49821e+06	5.04052e+06
M714T633	Microcolin B	714.474	632.8	731.483	2.35149	C39H65N5O8	[M+H-H2O]+							BioDeepDB	1	pos	5.30695e+07	5.28181e+06	4.46311e+06
M719T344_2	Antanapeptin A	719.429	343.9	736.441	6.22843	C41H60N4O8	[M+H-H2O]+							BioDeepDB	1	pos	205238	560381	295980
M740T642_1	Antanapeptin C	740.479	642.4	740.472	9.02788	C41H64N4O8	[M]+							BioDeepDB	1	pos	8.73949e+06	9.06006e+06	8.92668e+06
M725T51_2	TROXERUTIN	725.209	50.8	742.232	22.0559	C33H42O19	[M+H-H2O]+					7085-55-4		BioDeepDB	1	pos	3.41489e+06	4.83792e+06	5.10532e+06
M744T300_2	Fucalpha1-2Galbeta1-4[Fucalpha1-3]GlcNAcbeta-Sp	744.312	300.1	744.291	0.805273	C28H48N4O19	[M-H2O+NH4]+							BioDeepDB	1	pos	188873	456419	366242
M745T641_1	Spinosyn D	745.477	641.3	745.476	0.268285	C42H67NO10	[M]+			C11056		131929-63-0		BioDeepDB	1	pos	3.75291e+06	3.72664e+06	6.0368e+06
M751T551	Palmitoyl thio-PC	750.548	550.8	749.539	2.39825	C40H80NO7PS	[M+H]+					113881-60-0		BioDeepDB	1	pos	2.17147e+07	7.92159e+06	2.93459e+07
M749T292_2	Cauloside C	749.443	291.6	766.45	0.255926	C41H66O13	[M+H-H2O]+					20853-58-1		BioDeepDB	1	pos	2.69662e+06	1.58448e+06	2.42126e+06
M750T364_2	alpha-Hederin	750.455	364.2	750.455	1.06602	C41H66O12	[M]+			C08954		27013-91-8		BioDeepDB	1	pos	7.96984e+06	9.64274e+06	1.01077e+07
M771T405_1	Hoiamide C	771.387	405	770.378	1.7651	C37H62N4O7S3	[M+H]+							BioDeepDB	1	pos	96321.9	267602	122813
M757T410_1	Michellamine B	757.361	410.4	756.341	1.83338	C46H48N2O8	[M+H]+							BioDeepDB	1	pos	6.17396e+06	5.9644e+06	6.04235e+06
M760T659_2	1-Stearoyl-2-Oleoyl-sn-Glycero-3-[Phospho-rac-(1-glycerol)]	759.549	659	776.557	0.357581	C42H81O10P	[M+H-H2O]+							BioDeepDB	1	pos	9.22561e+07	3.30425e+07	4.29223e+07
M789T401_2	DULCOSIDE A	789.391	401	788.383	1.35992	C38H60O17	[M+H]+					64432-06-0		BioDeepDB	1	pos	5.14047e+07	4.95878e+07	4.58257e+07
M774T395_2	DHOAA(AcO)-Val-Phe(NMe)-Pro-Phe(NMe)-Gly-OMe	774.441	394.8	791.447	1.29826	C43H61N5O9	[M+H-H2O]+							BioDeepDB	1	pos	1.26428e+07	4.06903e+07	3.05155e+07
M774T604	Immunomycin	774.476	603.8	791.482	1.46422	C43H69NO12	[M+H-H2O]+			C12102	Metabolism of terpenoids and polyketides	104987-12-4		BioDeepDB	1	pos	8.50677e+06	4.82249e+06	3.38822e+06
M775T357	Phosphine-biotin	775.305	357.2	792.332	25.7162	C41H53N4O8PS	[M+H-H2O]+							BioDeepDB	1	pos	174031	303862	129147
M784T350_1	GalNAcalpha(1-3)[Fucalpha(1-2)]Galbeta(1-4)GlcNAcbeta-Sp	784.307	350.2	801.313	2.41602	C30H51N5O20	[M+H-H2O]+							BioDeepDB	1	pos	1.47336e+07	1.92909e+07	1.53325e+07
M787T455_1	Stevioside	787.372	455.1	804.378	2.20226	C38H60O18	[M+H-H2O]+	Prenol lipids	Terpene glycosides	C09189	Chemical structure transformation maps; Global and overview maps	57817-89-7	HMDB0034945	BioDeepDB	1	pos	7.05229e+06	4.27386e+06	4.75421e+06
M793T624_2	Docosahexaenoyl PAF C-16	792.58	623.7	791.583	13.0794	C46H82NO7P	[M+H]+					132213-85-5		BioDeepDB	1	pos	8.95837e+07	1.00841e+08	8.52277e+07
M794T467_1	PI(16_0_16_0)	793.518	467.3	810.526	0.805275	C41H79O13P	[M+H-H2O]+							BioDeepDB	1	pos	6.83247e+06	1.32184e+06	2.46418e+06
M795T663	Coenzyme Q9	794.626	662.7	794.621	6.54395	C54H82O4	[M]+	Prenol lipids	Quinone and hydroquinone lipids	C01967	Metabolism of cofactors and vitamins	303-97-9	HMDB0006707	BioDeepDB	1	pos	3.48092e+07	6.3416e+07	5.81356e+07
M800T335_1	(Galbeta1-4GlcNAcbeta)2-Sp	800.304	335.4	817.308	5.22336	C30H51N5O21	[M+H-H2O]+							BioDeepDB	1	pos	2.84328e+06	2.02678e+06	2.67513e+06
M827T612_2	PC(20_5(5Z,8Z,11Z,14Z,17Z)_20_5(5Z,8Z,11Z,14Z,17Z))	826.532	612	825.531	4.77865	C48H76NO8P	[M+H]+	Glycerophospholipids	Glycerophosphocholines				HMDB0008511	BioDeepDB	1	pos	3.07228e+07	2.74457e+07	2.31513e+07
M809T291	Protoveratrine B	809.428	291.4	809.42	10.5012	C41H63NO15	[M]+			C10816		124-97-0		BioDeepDB	1	pos	325183	380853	426149
M811T293_1	Vinblastine	811.423	293.2	810.42	6.37892	C46H58N4O9	[M+H]+	Vinca alkaloids		C07201	Chemical structure transformation maps; Biosynthesis of other secondary metabolites; Global and overview maps; Digestive system	865-21-4	HMDB0014710	BioDeepDB	1	pos	55105.3	272589	380949
M813T345_6	Troleandomycin	813.452	344.7	813.451	0.491732	C41H67NO15	[M]+	Organooxygen compounds	Carbohydrates and carbohydrate conjugates	C12753		2751-09-9	HMDB0015448	BioDeepDB	1	pos	4.01891e+06	9.54675e+06	3.19604e+06
M819T624_4	1-Stearoyl-2-Arachidonoyl PC-d8	818.631	623.6	817.644	24.431	C46H76D8NO8P	[M+H]+							BioDeepDB	1	pos	9.26019e+07	3.52956e+07	1.71818e+07
M837T352_3	Trunkamide A	837.464	352.4	837.446	2.87381	C43H63N7O8S	[M-H2O+NH4]+							BioDeepDB	1	pos	287848	194047	111297
M832T402_1	Galb1-3[Neu5Aca2,6]GalNAca-Thr	832.31	402.1	831.312	11.7101	C32H53N3O22	[M+H]+							BioDeepDB	1	pos	5.21756e+06	4.81612e+06	8.905e+06
M835T688	dirithromycin	834.57	687.8	834.545	4.5149	C42H78N2O14	[M-H2O+NH4]+					62013-04-1		BioDeepDB	1	pos	2.81396e+08	6.01424e+07	8.47496e+06
M839T394_1	RSC-3388	839.308	394	838.3	0.925002	C49H44F2N4O5S	[M+H]+					337307-06-9		BioDeepDB	1	pos	3.99725e+06	2.87258e+06	3.20323e+06
M840T659_2	1-Palmitoyl-2-oleoyl-3-linoleoyl-rac-glycerol	839.739	658.6	856.752	6.73654	C55H100O6	[M+H-H2O]+					2680-59-3		BioDeepDB	1	pos	1.09091e+07	1.03974e+08	9.5644e+07
M841T689_2	KRN 7000	840.727	689.2	857.732	3.133	C50H99NO9	[M+H-H2O]+			C16892		158021-47-7		BioDeepDB	1	pos	1.91912e+07	1.69718e+07	5.18081e+07
M847T392_1	TAXOL C	847.4	392	847.378	1.61726	C46H57NO14	[M-H2O+NH4]+					153415-45-3		BioDeepDB	1	pos	1.65216e+07	1.77824e+07	1.71352e+07
M864T601	Coenzyme Q10	863.682	601.3	862.684	10.9716	C59H90O4	[M+H]+	Prenol lipids	Quinone and hydroquinone lipids	C11378	Cell growth and death	303-98-0	HMDB0001072	BioDeepDB	1	pos	2.08472e+07	1.59038e+07	1.02564e+07
M868T253	DISBAC10	867.642	252.6	884.625	28.1629	C51H88N4O4S2	[M+H-H2O]+					169211-45-4		BioDeepDB	1	pos	2.71521e+06	2.01015e+06	988502
M873T565_1	Avermectin B1a	872.51	565	872.492	3.58048	C48H72O14	[M-H2O+NH4]+			C11983	Global and overview maps; Metabolism of terpenoids and polyketides	65195-55-3		BioDeepDB	1	pos	944328	349849	311031
M880T607_1	Dolastatin 16	879.545	606.8	878.515	25.2193	C47H70N6O10	[M+H]+							BioDeepDB	1	pos	5.59942e+06	2.96787e+06	3.24538e+06
M895T379_1	7-Acetyltaxol	895.357	379.2	895.342	5.52185	C49H53NO15	[M-H2O+NH4]+					92950-39-5		BioDeepDB	1	pos	127256	2.39238e+06	562484
M917T408_2	Tylosin	916.527	407.6	915.519	0.899046	C46H77NO17	[M+H]+	Macrolides and analogues		C01457	Global and overview maps; Metabolism of terpenoids and polyketides	1401-69-0	HMDB0034108	BioDeepDB	1	pos	1.3584e+06	836567	1.17268e+06
M914T396_1	Angiotensin III	913.512	395.5	930.508	12.7355	C46H66N12O9	[M+H-H2O]+	Carboxylic acids and derivatives	Amino acids, peptides, and analogues	C15848	Endocrine system	12687-51-3	HMDB0001036	BioDeepDB	1	pos	5.59863e+06	4.23646e+06	4.48873e+06
M914T474_2	Sirolimus	913.578	474.3	913.555	1.94401	C51H79NO13	[M-H2O+NH4]+			C07909	Cell growth and death; Aging; Metabolism of terpenoids and polyketides	53123-88-9		BioDeepDB	1	pos	6.36107e+06	5.92424e+06	5.72668e+06
M922T381_3	Hoiamide B	922.443	380.6	939.452	1.21596	C45H73N5O10S3	[M+H-H2O]+							BioDeepDB	1	pos	702891	702982	392773
M925T379_3	Hoiamide A	925.41	378.9	925.436	28.642	C44H71N5O10S3	[M]+							BioDeepDB	1	pos	247289	166627	173406
M928T374	Kabiramide B	928.494	373.7	927.484	2.80023	C47H69N5O14	[M+H]+							BioDeepDB	1	pos	1.20563e+07	2.57958e+07	1.22374e+07
M110T41_3	4-Chloroaniline	110.009	41.2	127.019	23.3254	C6H6ClN	[M+H-H2O]+			C14450	Xenobiotics biodegradation and metabolism; Global and overview maps	106-47-8		MoNA	1	pos	1.0397e+08	1.10651e+08	1.12685e+08
M120T297	indoline	120.081	296.8	119.164	0.626978	C8H9N	[M+H]+	Organonitrogen compounds	Amines			496-15-1/		MoNA	1	pos	3.31995e+07	6.155e+07	5.83671e+07
M122T156	2,6-Dimethylaniline	122.097	155.6	121.089	3.88747	C8H11N	[M+H]+	Benzene and substituted derivatives	Xylenes	C11004	Xenobiotics biodegradation and metabolism	87-62-7	HMDB0060677	MoNA	1	pos	2.29239e+07	2.32015e+07	2.335e+07
M156T238	4-Phenylpyridine	156.081	238	155.073	1.43968	C11H9N	[M+H]+	Pyridines and derivatives	Phenylpyridines			939-23-1	HMDB33123	MoNA	1	pos	4.55673e+06	4.97821e+06	4.98135e+06
M139T108	Methyl pyrazine 2-carboxylate	139.051	108.4	138.043	2.85197	C6H6N2O2	[M+H]+					6164-79-0		MoNA	1	pos	1.64846e+06	8.02723e+06	1.96482e+06
M146T41_2	1H-Benzotriazole-5-carboxylic acid	146.03	41	163.038	1.65993	C7H5N3O2	[M+H-H2O]+					23814-12-2		MoNA	1	pos	2.77248e+06	2.63261e+06	2.51194e+06
M147T460	Benzylideneacetone	147.081	460.1	146.186	3.12114	C10H10O	[M+H]+	Organooxygen compounds	Carbonyl compounds			1896-62-4/122-57-6	HMDB0031617	MoNA	1	pos	1.13844e+07	2.08575e+07	1.05277e+07
M150T41_1	chloromethylisothiazolinone	149.598	41	149.599	8.68997	C4H4ClNOS	[M]+					26172-55-4/		MoNA	1	pos	122530	41497.1	43186.7
M150T254	2(3H)-Benzothiazolethione	149.978	254.3	166.986	3.77388	C7H5NS2	[M+H-H2O]+	Benzothiazoles		C14437		149-30-4	HMDB0030524	MoNA	1	pos	3.8833e+06	4.76588e+06	4.68117e+06
M152T196	Acetaminophen	152.071	195.5	151.063	1.2854	C8H9NO2	[M+H]+	Phenols	1-hydroxy-2-unsubstituted benzenoids	C06804	Digestive system	103-90-2	HMDB0001859	MoNA	1	pos	3.79426e+07	1.78755e+07	3.87087e+07
M157T388	2,2-Dipyridyl	157.077	387.6	156.184	3.66537	C10H8N2	[M+H]+					366-18-7/		MoNA	1	pos	6.33562e+06	9.06655e+06	7.55796e+06
M158T122_1	Benzenesulfonamide	158.028	121.6	157.02	3.00287	C6H7NO2S	[M+H]+					98-10-2		MoNA	1	pos	1.46244e+07	1.38024e+07	1.37564e+07
M169T61	1-Naphthoic acid methyl ester	169.061	61	186.068	3.27952	C12H10O2	[M+H-H2O]+					2459-24-7		MoNA	1	pos	2.00122e+07	2.51253e+07	3.6529e+07
M171T358	Isophorone diamine	171.186	358.3	170.178	3.06857	C10H22N2	[M+H]+					2855-13-2		MoNA	1	pos	2.44719e+07	2.96822e+07	2.98882e+07
M172T316	4-Toluenesulfonamide	172.043	316.4	171.035	3.62699	C7H9NO2S	[M+H]+			C14412		70-55-3		MoNA	1	pos	3.158e+06	2.65034e+06	3.53391e+06
M176T517_2	Risperidone	176.107	517.2	410.485	2.89575	C23H27FN4O2	[M+H]+	Organonitrogen compounds	Amines			106266-06-2	HMDB0005020	MoNA	1	pos	1.2164e+07	1.43983e+07	2.3413e+07
M182T41	3-Bromo-N,N-dimethylaniline	181.989	41.4	199	18.8331	C8H10BrN	[M+H-H2O]+					66314-77-0		MoNA	1	pos	4.11369e+07	4.17958e+07	3.79291e+07
M188T303	Selegiline	188.143	303	187.281	0.129986	C13H17N	[M+H]+	Organonitrogen compounds	Amines			14611-51-9	HMDB0015171	MoNA	1	pos	1.4571e+07	1.38422e+07	1.33134e+07
M191T74	4-Nitroquinoline N-oxide	191.045	74.3	190.038	1.47582	C9H6N2O3	[M+H]+			C03474		56-57-5		MoNA	1	pos	1.2515e+07	1.2712e+07	1.26394e+07
M194T42	Iminostilbene	194.098	41.6	193.244	7.08224	C14H11N	[M+H]+	Organonitrogen compounds	Amines			256-96-2/		MoNA	1	pos	1.06032e+06	1.3371e+06	1.10729e+06
M198T230	para-Aminoazobenzene	198.103	230.5	197.095	0.121149	C12H11N3	[M+H]+			C19187		60-09-3		MoNA	1	pos	1.83289e+06	1.94043e+06	1.69314e+06
M197T495	Hydroxyatrazine	197.133	494.7	197.128	28.9144	C8H15N5O	[M]+	Triazines	Aminotriazines	C06552	Xenobiotics biodegradation and metabolism; Global and overview maps	2163-68-0	HMDB0062766	MoNA	1	pos	9.28427e+06	6.5427e+06	2.21141e+06
M219T350_2	Tributylphosphine oxide	219.187	350.2	218.18	0.128265	C12H27OP	[M+H]+					814-29-9		MoNA	1	pos	3.83833e+08	1.87663e+08	3.4819e+08
M230T278_1	Terbuthylazine	230.118	278.4	229.109	4.34911	C9H16ClN5	[M+H]+			C18810		5915-41-3		MoNA	1	pos	1.58576e+07	1.74773e+07	1.76144e+07
M212T74_3	terbutylazine-2-hydroxy	212.151	74	211.264	1.47931	C9H17N5O	[M+H]+	Organonitrogen compounds	Amines					MoNA	1	pos	1.04379e+07	9.94154e+06	9.54935e+06
M230T296	Icaridin	230.175	295.6	229.168	1.00099	C12H23NO3	[M+H]+					119515-38-7		MoNA	1	pos	5.00709e+06	1.28148e+07	1.08867e+07
M218T42	N-Bisdesmethyl Tramadol	218.15	42.4	235.157	0.481724	C14H21NO2	[M+H-H2O]+					931115-27-4		MoNA	1	pos	6.42693e+06	7.51945e+06	6.17315e+06
M219T475	N-Phenyl-2-naphthylamine	219.102	474.9	219.105	11.8666	C16H13N	[M]+	Naphthalenes		C14694		135-88-6	HMDB0032865	MoNA	1	pos	1.58515e+07	1.28189e+07	1.37655e+07
M222T84	Acetamiprid	222.065	83.7	222.067	8.55604	C10H11ClN4	[M]+	Pesticides/Herbicides		C18507		135410-20-7		mzCloud	1	pos	1.49127e+07	1.61371e+07	1.21593e+07
M224T48	6-Bromo-2(1H)-quinolinone	223.973	48.1	222.963	9.59085	C9H6BrNO	[M+H]+					1810-66-8		MoNA	1	pos	4.57549e+07	4.46006e+07	4.163e+07
M231T190	Dapsone	231.051	190	248.062	15.4338	C12H12N2O2S	[M+H-H2O]+	Benzene and substituted derivatives	Benzenesulfonyl compounds	C07666		80-08-0	HMDB0014395	MoNA	1	pos	1.38585e+07	1.04678e+07	1.08609e+07
M233T94_2	Normianserin	233.139	93.8	250.147	0.705912	C17H18N2	[M+H-H2O]+					76134-77-5		MoNA	1	pos	8.28747e+06	6.65704e+06	5.21955e+06
M235T89_1	2-Morpholinothiobenzothiazole	235.028	88.7	252.039	17.3214	C11H12N2OS2	[M+H-H2O]+					102-77-2		MoNA	1	pos	2.7666e+06	778272	316303
M237T169	NPE_255.1491_11.6	237.134	169.4	254.142	1.17738	C16H18N2O	[M+H-H2O]+							MoNA	1	pos	3.98508e+06	2.86805e+06	3.13699e+06
M256T289	SPI_256.2273_14.6	256.228	289.2	255.22	3.10205	C15H29NO2	[M+H]+							MoNA	1	pos	8.95643e+06	9.07921e+06	9.27578e+06
M246T41_2	Parathion-methyl	245.996	40.7	263.002	5.42286	C8H10NO5PS	[M+H-H2O]+			C14228		298-00-0		MoNA	1	pos	156282	134677	27883.2
M250T115	Diphenyl phosphate	250.039	115.5	250.039	3.5813	C12H11O4P	[M]+					838-85-7		MoNA	1	pos	386426	24629.3	89078.8
M271T217	10,11-Dihydroxycarbamazepine	271.108	217.5	270.1	1.77675	C15H14N2O3	[M+H]+	Benzazepines	Dibenzazepines	C07495	Xenobiotics biodegradation and metabolism	35079-97-1	HMDB0060568	MoNA	1	pos	6.25073e+07	6.43543e+07	6.10033e+07
M260T54_1	MEX_278.1387_17.3	260.125	54.4	277.131	2.4062	C15H19NO4	[M+H-H2O]+							MoNA	1	pos	3.00288e+07	2.75107e+07	2.91296e+07
M278T284	Clenbuterol	278.197	283.7	277.19	2.07048	C12H18Cl2N2O	[M+H]+	Organooxygen compounds	Alcohols and polyols			37148-27-9	HMDB0015477	MoNA	1	pos	2.56804e+06	3.43652e+06	3.25574e+06
M264T82	8-hydroxymirtazapine	264.146	81.7	281.153	0.460939	C17H19N3O	[M+H-H2O]+	Piperazinoazepines					HMDB0060957	MoNA	1	pos	1.53605e+07	8.07575e+06	7.3811e+06
M285T154	Letrozole	285.097	153.9	285.101	15.4333	C17H11N5	[M]+	Benzene and substituted derivatives	Diphenylmethanes	C08163		112809-51-5	HMDB0015141	BioDeepDB	1	pos	1.70918e+07	1.77847e+07	1.72689e+07
M269T237	1-[(4-Chlorophenyl)phenylmethyl]piperazine	269.114	237.1	286.124	9.44689	C17H19ClN2	[M+H-H2O]+					303-26-4		MoNA	1	pos	5.21093e+07	2.58694e+07	6.2794e+07
M287T353	Androstenedione	287.2	353.4	286.193	0.195236	C19H26O2	[M+H]+	Steroids and steroid derivatives	Androstane steroids	C00280	Cancer: overview; Drug resistance: antineoplastic; Endocrine system; Lipid metabolism; Xenobiotics biodegradation and metabolism; Cancer: specific types; Global and overview maps	63-05-8	HMDB0000053	MoNA	1	pos	3.90109e+07	3.45794e+07	2.85892e+07
M269T311	SPI_270.2429_14.9	269.234	311	269.235	4.75137	C16H31NO2	[M]+							MoNA	1	pos	1.29457e+07	1.18834e+07	1.20108e+07
M285T277	Promethazine	285.142	277.2	284.135	0.0152906	C17H20N2S	[M+H]+	Benzothiazines	Phenothiazines	C07404		60-87-7	HMDB0015202	MoNA	1	pos	5.00495e+06	5.27022e+06	5.25005e+06
M287T79_1	Ethofumesate	287.103	79.1	286.087	27.5999	C13H18O5S	[M+H]+			C18829		26225-79-6		MoNA	1	pos	4.81313e+06	4.87623e+06	4.88227e+06
M292T161	Climbazole	292.103	161.3	292.761	18.9812	C15H17ClN2O2	[M]+	Therapeutics/Prescription Drugs				38083-17-9		mzCloud	1	pos	1.82464e+07	1.31055e+07	1.93749e+07
M295T280	Fenthion-sulfoxide	295.028	280.1	294.015	20.291	C10H15O4PS2	[M+H]+					3761-41-9		MoNA	1	pos	2.19709e+06	2.43609e+06	3.31789e+06
M303T54_1	Mycophenolate	303.119	54.5	320.126	1.43178	C17H20O6	[M+H-H2O]+	Isocoumarans	Isobenzofuranones	C20380		24280-93-1	HMDB0015159	mzCloud	1	pos	3.30579e+07	3.5025e+07	3.49828e+07
M305T618_2	Bis(2-ethylhexyl)phosphate	305.22	617.7	322.227	0.779012	C16H35O4P	[M+H-H2O]+					141-65-1		MoNA	1	pos	4.56619e+06	1.04088e+07	1.13983e+07
M306T319	Lysergic acid diethylamide	306.192	318.7	323.2	0.542143	C20H25N3O	[M+H-H2O]+			C07542		50-37-3		MoNA	1	pos	6.28151e+06	6.87002e+06	1.36824e+07
M313T41	Dacthal	312.888	40.9	329.902	22.2636	C10H6Cl4O4	[M+H-H2O]+			C14744		1861-32-1		MoNA	1	pos	1.10017e+07	7.47774e+06	5.46419e+06
M316T203	Bromazepam	316.01	203.3	315.001	7.27633	C14H10BrN3O	[M+H]+	Benzodiazepines	1,4-benzodiazepines			1812-30-2	HMDB15511	MoNA	1	pos	212984	330434	76673.7
M329T48_2	sulcotrione	329.024	47.8	328.768	2.72988	C14H13ClO5S	[M+H]+	Organooxygen compounds	Carbonyl compounds			99105-77-8/		MoNA	1	pos	153733	50307.8	894738
M361T46_2	Ambroxol	361.099	46.1	378.102	13.3869	C13H18Br2N2O	[M+H-H2O]+	Organooxygen compounds	Alcohols and polyols					MoNA	1	pos	3.80942e+07	3.32032e+07	3.13812e+07
M387T250	Medroxyprogesterone acetate	387.253	249.8	386.246	0.553726	C24H34O4	[M+H]+			C08150		71-58-9		MoNA	1	pos	1.97332e+06	1.9573e+06	1.98982e+06
M429T450	Mebeverine	429.247	449.7	429.55	10.0717	C25H35NO5	[M]+	Therapeutics/Prescription Drugs; Sports Doping Drugs		D08160		3625-06-7		mzCloud	1	pos	5.37001e+07	5.77672e+07	5.89567e+07
M455T553	Verapamil	455.289	552.8	454.283	2.92934	C27H38N2O4	[M+H]+	Benzene and substituted derivatives	Phenylbutylamines	C07188		52-53-9	HMDB0001850	MoNA	1	pos	3.70673e+07	4.66082e+07	4.29709e+07
M470T607	Ebastin	470.305	607.4	469.659	0.117983	C32H39NO2	[M+H]+					90729-43-4/		MoNA	1	pos	3.84346e+06	1.23112e+07	3.02817e+07
M531T504	Ketoconazole	531.431	503.9	531.432	1.69354	C26H28Cl2N4O4	[M]+	Carboxylic acids and derivatives	Carboxylic acid derivatives					MoNA	1	pos	2.29937e+07	3.67383e+07	3.62893e+07
M746T569_2	Clarithromycin N-Oxide	746.467	569.4	763.472	3.52073	C38H69NO14	[M+H-H2O]+					118074-07-0		MoNA	1	pos	2.27169e+08	2.30109e+08	2.24909e+08
M102T75	1-Aminocyclopropane-1-carboxylate	102.055	74.9	101.104	2.40591	C4H7NO2	[M+H]+	Carboxylic acids and derivatives	Amino acids, peptides, and analogues					MoNA	1	pos	1.26188e+08	1.1879e+08	1.09766e+08
M104T102	2,3-Diaminopropionic acid	104.058	101.9	104.059	5.76602	C3H8N2O2	[M]+	Carboxylic acids and derivatives	Amino acids, peptides, and analogues	C03401	Biosynthesis of other secondary metabolites; Global and overview maps	4033-39-0	HMDB0002006	MoNA	1	pos	3.61385e+06	3.00173e+06	1.52381e+07
M110T73	2-Aminophenol	110.06	73.1	109.053	2.17922	C6H7NO	[M+H]+			C01987	Amino acid metabolism; Xenobiotics biodegradation and metabolism; Global and overview maps	95-55-6		MoNA	1	pos	6.38887e+07	6.59984e+07	6.75104e+07
M165T108_1	Pesticide3_Fenuron_C9H12N2O_Urea, N,N-dimethyl-N'-phenyl-	165.103	107.5	164.095	3.39786	C9H12N2O	[M+H]+					101-42-8		MoNA	1	pos	9.45793e+06	9.91895e+06	1.08921e+07
M163T419	Caffeic acid	163.149	419.4	180.157	8.98568	C9H8O4	[M+H-H2O]+	Phenols	Benzenediols	C01197		331-39-5	HMDB0001964	MoNA	1	pos	1.48819e+08	9.14924e+07	9.20058e+07
M168T263	3-Methoxytyramine	168.102	262.7	167.095	0.0276975	C9H13NO2	[M+H]+	Phenols	Methoxyphenols	C05587	Nervous system; Biosynthesis of other secondary metabolites; Amino acid metabolism; Chemical structure transformation maps; Global and overview maps	554-52-9	HMDB0000022	MoNA	1	pos	1.88256e+07	1.83105e+07	3.06783e+07
M186T39	3-Phosphoglyceric acid	185.988	39.4	185.993	23.6574	C3H7O7P	[M]+	Organooxygen compounds	Carbohydrates and carbohydrate conjugates	C00597		820-11-1	HMDB0000807	MoNA	1	pos	1.1594e+06	613351	1.55149e+06
M189T317	Pesticide2_Aldicarb sulfoxide_C7H14N2O3S_Propanal, 2-methyl-2-(methylsulfinyl)-, O-[(methylamino)carbonyl]oxime, (1E)-	189.066	316.7	206.073	5.92751	C7H14N2O3S	[M+H-H2O]+					1646-87-3		MoNA	1	pos	3.25051e+06	3.01137e+06	4.74624e+06
M225T97	Pesticide4_Secbumeton_C10H19N5O_N-sec-Butyl-N'-ethyl-6-methoxy-1,3,5-triazine-2,4-diamine	225.16	97	225.159	4.61793	C10H19N5O	[M]+					26259-45-0		MoNA	1	pos	6.17315e+06	1.27396e+07	5.80457e+06
M210T107_1	Pesticide4_Ametryn_C9H17N5S_	210.113	106.6	227.12	1.10676	C9H17N5S	[M+H-H2O]+					0834-12-8		MoNA	1	pos	1.92397e+07	2.47767e+07	2.30828e+07
M214T588	Indoxyl sulfate	214.218	588.3	213.21	1.51248	C8H7NO4S	[M+H]+	Organic sulfuric acids and derivatives	Sulfuric acid esters			487-94-5	HMDB0000682	MoNA	1	pos	7.72654e+06	9.24011e+06	7.01332e+06
M233T258	Pesticide3_Fluometuron_C10H11F3N2O_Urea, N,N-dimethyl-N'-[3-(trifluoromethyl)phenyl]-	233.093	257.6	232.082	13.6271	C10H11F3N2O	[M+H]+					2164-17-2		MoNA	1	pos	2.50593e+08	2.39831e+08	1.91172e+08
M262T150	Pesticide4_Metalaxyl_C15H21NO4_N-(2,6-Dimethylphenyl)-N-(methoxyacetyl)-DL-alanine methyl ester	262.14	150.3	279.147	0.670818	C15H21NO4	[M+H-H2O]+					57837-19-1		MoNA	1	pos	9.36729e+06	1.26614e+07	7.67366e+06
M743T410	NADP zwitterion	743.426	409.7	743.405	0.263644	C21H28N7O17P3	[M-H2O+NH4]+	Organooxygen compounds	Alcohols and polyols			53-59-8/		MoNA	1	pos	167192	227068	316439
M102T51	Guanylurea	102.055	51.2	102.054	10.1826	C2H6N4O	[M]+					141-83-3		MoNA	1	pos	8.15293e+06	8.79231e+06	9.86742e+06
M115T88	L-Prolinamide	115.087	87.6	114.079	3.68417	C5H10N2O	[M+H]+			C19781		7531-52-4		mzCloud	1	pos	1.72479e+07	1.63601e+07	1.49122e+07
M156T195	PAR_174.09141_15.0	156.077	195.2	173.084	5.57433	C11H11NO	[M+H-H2O]+							MoNA	1	pos	5.48478e+06	4.93287e+06	4.54459e+06
M167T196	2-Methoxy-3-(2-methylpropyl)pyrazine	167.118	195.7	166.111	3.05723	C9H14N2O	[M+H]+	Diazines	Pyrazines			24683-00-9	HMDB0031860	MoNA	1	pos	1.03303e+08	1.04381e+08	1.05977e+08
M178T314	DEP_178.1226_15.3	178.123	314.2	177.115	3.14333	C11H15NO	[M+H]+					42932-20-7		MoNA	1	pos	3.37299e+07	4.09792e+07	3.93935e+07
M191T41_1	2-Chlorobenzenesulfonamide	190.98	41.2	190.981	5.63993	C6H6ClNO2S	[M]+					6961-82-6		MoNA	1	pos	2.52616e+08	2.76684e+08	2.58464e+08
M198T74_1	DEP_216.1383_16.4	198.124	74.3	215.131	2.62379	C14H17NO	[M+H-H2O]+							MoNA	1	pos	1.41472e+07	1.56788e+07	1.3062e+07
M207T87	OCP_225.0789_16.6	207.066	87.5	224.072	6.72871	C11H13ClN2O	[M+H-H2O]+					20011-14-7		MoNA	1	pos	2.30335e+06	2.27538e+06	2.20191e+06
M207T133	LID_207.1492_9.6	207.149	133.4	206.142	0.430588	C12H18N2O	[M+H]+			C16561	Xenobiotics biodegradation and metabolism	7728-40-7		MoNA	1	pos	3.05556e+06	3.29696e+06	3.44369e+06
M223T169	PHE_241.1699_9.7	223.156	168.9	240.163	3.51933	C16H20N2	[M+H-H2O]+			D08355		86-21-5		MoNA	1	pos	6.06359e+06	6.07498e+06	6.52599e+06
M233T513	Rivastigmine	233.155	513.4	250.168	22.1569	C14H22N2O2	[M+H-H2O]+	Benzene and substituted derivatives	Phenoxy compounds	C11766		123441-03-2	HMDB0015124	MoNA	1	pos	6.82124e+07	1.15715e+08	2.58314e+08
M250T304	Heptenophos	250.016	304.2	250.016	0.399974	C9H12ClO4P	[M]+	Organic phosphoric acids and derivatives	Phosphate esters	C18660		23560-59-0	HMDB0031793	MoNA	1	pos	1.43916e+08	1.5265e+08	1.45756e+08
M274T230	Parathion	274.022	229.5	291.033	11.1889	C10H14NO5PS	[M+H-H2O]+	Organic thiophosphoric acids and derivatives	Thiophosphoric acid esters	C06604	Xenobiotics biodegradation and metabolism; Global and overview maps	56-38-2	HMDB0001355	MoNA	1	pos	4.14259e+06	3.62147e+06	3.46032e+06
M274T259_1	Cyproconazole (CP)	274.107	259.3	291.114	2.53231	C15H18ClN3O	[M+H-H2O]+			C18456		94361-06-5		MoNA	1	pos	1.35029e+07	1.57609e+07	1.75135e+07
M278T627_2	Maprotiline	278.19	626.9	277.183	1.17091	C20H23N	[M+H]+	Anthracenes		C07107		10262-69-8	HMDB0015069	MoNA	1	pos	5.68763e+06	1.01532e+07	7.42237e+06
M283T138	CLC_301.1468_14.3	283.129	138	300.139	9.15607	C18H21ClN2	[M+H-H2O]+					82-93-9		MoNA	1	pos	1.47507e+07	1.39895e+07	1.17139e+07
M290T212	Tebuconazole (TEB)	290.137	212	307.145	1.74402	C16H22ClN3O	[M+H-H2O]+			C18489		84808-29-7		MoNA	1	pos	8.32613e+06	9.26396e+06	1.06232e+07
M296T76	isoxadifen-ethyl	296.135	75.8	295.333	21.5463	C18H17NO3	[M+H]+					163520-33-0/		MoNA	1	pos	2.2283e+07	7.03221e+06	1.23645e+07
M301T317	Dihydrocodeine	301.165	316.9	301.381	10.6042	C18H23NO3	[M]+	Therapeutics/Prescription Drugs; Drugs of Abuse/Illegal Drugs; Sports Doping Drugs		D07831		125-28-0		mzCloud	1	pos	5.97804e+06	8.70072e+06	1.0325e+07
M307T360	Buflomedil	307.181	359.7	307.385	9.2509	C17H25NO4	[M]+	Therapeutics/Prescription Drugs		D07176		55837-25-7		mzCloud	1	pos	1.23183e+07	1.56932e+07	1.46145e+07
M324T67	PRZ_M325	324.015	67.1	324.02	14.8473	C12H15Cl3N2O2	[M]+					139520-94-8		MoNA	1	pos	429883	482909	122575
M326T308	Benalaxyl	326.175	308.2	325.168	1.74629	C20H23NO3	[M+H]+			C10929		71626-11-4		MoNA	1	pos	8.81623e+06	8.94417e+06	8.86573e+06
M339T441_1	Dimefuron	339.123	441.3	338.115	2.13492	C15H19ClN4O3	[M+H]+	Pesticides/Herbicides		C18783		34205-21-5		mzCloud	1	pos	4.19967e+07	3.8554e+07	3.97173e+07
M341T349	Triflumuron	341.026	348.7	358.033	2.15233	C15H10ClF3N2O3	[M+H-H2O]+			C18615		64628-44-0		MoNA	1	pos	437571	444426	273403
M391T496	Meclizine	391.19	495.7	390.186	10.1039	C25H27ClN2	[M+H]+	Benzene and substituted derivatives	Diphenylmethanes	C07116		569-65-3/NA	HMDB0014875	MoNA	1	pos	4.05475e+06	5.21112e+06	1.28836e+06
M404T233	TEB_M404	404.113	232.6	403.106	2.13095	C16H23ClN3O5P	[M+H]+							MoNA	1	pos	1.31846e+07	1.20131e+07	7.91441e+06
M415T516	Diltiazem	415.175	515.9	414.161	14.9231	C22H26N2O4S	[M+H]+	Benzothiazepines		C06958		42399-41-7	HMDB0014487	MoNA	1	pos	1.76102e+07	2.40987e+07	2.80126e+07
M418T46_1	Metosulam	418.013	45.8	417.007	1.13872	C14H13Cl2N5O4S	[M+H]+	Benzene and substituted derivatives	Sulfanilides	C18867		139528-85-1	HMDB0034850	MoNA	1	pos	1.34359e+06	7.1136e+06	1.85367e+07
M503T47	Mesosulfuron-methyl	503.086	46.6	503.078	14.7703	C17H21N5O9S2	[M]+					208465-21-8		MoNA	1	pos	25136.4	56963.9	484588
M619T151_1	EP_M637	619.146	151.3	636.157	4.99107	C27H30ClFN6O7S	[M+H-H2O]+							MoNA	1	pos	6.44203e+07	3.89643e+07	9.78282e+07
M130T74	phthalimide	130.123	74	147.131	3.12012	C8H5NO2	[M+H-H2O]+	Carboxylic acids and derivatives	Carboxylic acid derivatives			85-41-6/		MoNA	1	pos	4.82976e+06	5.29667e+06	6.43472e+06
M133T260	2-Aminobenzimidazole	133.065	260	133.064	6.76362	C7H7N3	[M]+			C10901		934-32-7		MoNA	1	pos	5.16131e+06	6.90875e+06	7.25341e+06
M145T42_2	1,8-diaminooctane	145.171	41.7	144.258	3.96334	C8H20N2	[M+H]+	Organonitrogen compounds	Amines			373-44-4/		MoNA	1	pos	2.46716e+06	2.29798e+06	1.96631e+06
M150T272_1	Racemethionine	150.055	271.9	149.051	18.4998	C5H11NO2S	[M+H]+	Carboxylic acids and derivatives	Amino acids, peptides, and analogues	C01733		59-51-8	HMDB0033951	MoNA	1	pos	9.05853e+06	7.43604e+06	8.30384e+06
M155T242_2	Histidine	155.155	241.7	155.155	0.644518	C6H9N3O2	[M]+	Carboxylic acids and derivatives	Amino acids, peptides, and analogues					MoNA	1	pos	1.96363e+07	2.06783e+07	2.099e+07
M159T86	Chlormequat	159.077	86.4	158.069	2.03675	C5H13Cl2N	[M+H]+					999-81-5/		MoNA	1	pos	2.7614e+08	1.58743e+08	1.67986e+08
M170T144	Metamitron desamino	170.064	144.3	187.075	18.9806	C10H9N3O	[M+H-H2O]+					36993-94-9		MoNA	1	pos	2.91392e+06	2.61337e+06	3.07697e+06
M171T41_2	Dichlobenil	170.962	41	170.964	13.4533	C7H3Cl2N	[M]+			C11040		1194-65-6		MoNA	1	pos	3.83225e+06	3.04876e+06	2.92336e+06
M171T246	Levetiracetam	171.113	245.9	170.106	3.48489	C8H14N2O2	[M+H]+	Carboxylic acids and derivatives	Amino acids, peptides, and analogues	C07841		102767-28-2	HMDB0015333	MoNA	1	pos	1.38817e+08	8.72139e+06	7.6476e+06
M171T308	Isophorondiamine	171.186	308.4	170.178	4.23688	C10H22N2	[M+H]+					2855-13-2		MoNA	1	pos	6.79815e+06	7.45894e+06	8.26521e+06
M174T149_1	4-Aminobenzenesulfonate	174.023	148.6	173.015	3.0111	C6H7NO3S	[M+H]+			C06335	Xenobiotics biodegradation and metabolism; Global and overview maps	121-57-3		MoNA	1	pos	5.49323e+07	5.45101e+07	5.40005e+07
M174T250	toluene 2,4-diisocyanate	174.153	249.9	174.156	15.5036	C9H6N2O2	[M]+	Benzene and substituted derivatives	Toluenes			584-84-9/		MoNA	1	pos	1.41599e+07	1.41951e+07	1.50097e+07
M181T496	2-Amino-3-methylimidazo[4,5-f]quinoline	181.086	495.8	198.09	18.4111	C11H10N4	[M+H-H2O]+	Quinolines and derivatives		C19180		76180-96-6	HMDB0029706	MoNA	1	pos	1.62135e+06	1.62691e+06	2.662e+06
M202T73	11-Aminoundecanoic acid	202.181	73.3	201.173	2.09713	C11H23NO2	[M+H]+			C19325		2432-99-7/NA		MoNA	1	pos	3.13763e+07	2.98329e+07	3.80091e+07
M186T475_2	Norfenfluramine	186.194	475	203.205	20.7633	C10H12F3N	[M+H-H2O]+	Organonitrogen compounds	Amines					MoNA	1	pos	1.4902e+06	1.32399e+06	1.36116e+06
M205T583	Bufotenin	205.135	583	204.126	4.50436	C12H16N2O	[M+H]+	Indoles and derivatives	Tryptamines and derivatives	C08299		487-93-4	HMDB0041842	BioDeepDB	1	pos	2.9671e+06	2.34455e+06	4.32969e+06
M197T65	Clofibric acid	197.033	64.8	214.04	3.72526	C10H11ClO3	[M+H-H2O]+			C13700		882-09-7		MoNA	1	pos	4.43933e+07	4.50478e+07	1.51016e+07
M197T247	3-phenoxybenzoic acid	197.056	247	214.063	3.24686	C13H10O3	[M+H-H2O]+	Benzene and substituted derivatives	Diphenylethers			3739-38-6	HMDB41807	MoNA	1	pos	4.53585e+06	4.43463e+06	4.04245e+06
M197T264	N-(n-octyl)-2-pyrrolidinone	197.177	263.6	197.178	6.4123	C12H23NO	[M]+					2687-94-7		MoNA	1	pos	7.13792e+08	8.02091e+08	7.29228e+08
M201T492	(3-Phenoxyphenyl)methanol	201.091	492	200.084	1.96118	C13H12O2	[M+H]+			C19800		13826-35-2		MoNA	1	pos	1.05738e+07	1.43216e+07	1.04611e+07
M204T155	4-methyl-7-ethylaminocoumarin	204.107	154.7	203.095	23.4943	C12H13NO2	[M+H]+					91-44-1		MoNA	1	pos	4.52424e+06	4.39089e+06	5.50451e+06
M207T34	4-Octylphenol	207.174	33.5	206.167	1.16484	C14H22O	[M+H]+			C14132		1806-26-4		MoNA	1	pos	93563.7	4.61716e+06	8.82999e+06
M207T567	trinexapac	207.203	567.3	224.21	0.64671	C11H12O5	[M+H-H2O]+	Organooxygen compounds	Carbonyl compounds			104273-73-6/143294-89-7/		MoNA	1	pos	4.70916e+08	4.7348e+08	4.86321e+08
M208T361_2	flufenacet OXA	208.206	361.1	225.216	12.3243	C11H12FNO3	[M+H-H2O]+	Carboxylic acids and derivatives	Carboxylic acid derivatives					MoNA	1	pos	6.05007e+07	6.07012e+07	6.82759e+07
M209T184	4,4'-Methylene bis(2-methylaniline)	209.139	183.7	226.147	2.70633	C15H18N2	[M+H-H2O]+			C19260		838-88-0		MoNA	1	pos	2.21427e+07	2.006e+07	1.92317e+07
M229T596	Bisphenol A	229.123	596.4	228.115	4.7758	C15H16O2	[M+H]+	Benzene and substituted derivatives	Diphenylmethanes	C13624	Xenobiotics biodegradation and metabolism; Global and overview maps	80-05-7	HMDB0032133	MoNA	1	pos	2.7318e+06	1.5026e+06	451471
M213T93	Dehydrocostus lactone	213.124	93	230.131	2.50559	C15H18O2	[M+H-H2O]+			C09387		477-43-0		MoNA	1	pos	4.75214e+08	4.73307e+08	4.85976e+08
M231T554	Aminophenazone	231.138	553.8	231.137	5.19169	C13H17N3O	[M]+	Azoles	Pyrazoles	C07539		58-15-1	HMDB0015493	MoNA	1	pos	466515	566129	452354
M216T45	5-(Difluoromethoxy)-2-mercapto-1H-benzimidazole	216.015	45.2	216.017	8.75056	C8H6F2N2OS	[M]+					97963-62-7		MoNA	1	pos	84882.7	122862	94985
M234T325	(-)-Sparteine	234.207	325.1	234.21	10.6743	C15H26N2	[M]+			C10783	Chemical structure transformation maps; Biosynthesis of other secondary metabolites; Global and overview maps	90-39-1		MoNA	1	pos	5.57788e+07	6.81664e+07	5.25435e+07
M230T195	1-Nitropyrene	230.056	194.5	247.063	1.15624	C16H9NO2	[M+H-H2O]+			C14421		5522-43-0		MoNA	1	pos	7.67638e+06	7.51286e+06	5.35741e+06
M232T303	1,3-diaminopyrene	232.097	303	232.1	10.9798	C16H12N2	[M]+					92821-64-2		MoNA	1	pos	5.09064e+07	5.50581e+07	5.3906e+07
M234T179	Cyclo(Tyr-Ala)	234.098	179.5	234.1	10.86	C12H14N2O3	[M]+					21754-26-7		MoNA	1	pos	4.42654e+07	2.80726e+07	2.96375e+07
M234T231	metolachlor morpholinone	234.149	230.8	233.306	2.7553	C14H19NO2	[M+H]+	Organooxygen compounds	Ethers			120375-14-6/		MoNA	1	pos	7.00658e+06	6.06412e+06	7.82865e+06
M235T279	Lidocaine	235.181	278.8	234.173	0.895805	C14H22N2O	[M+H]+	Benzene and substituted derivatives	Xylenes	C07073	Xenobiotics biodegradation and metabolism	137-58-6	HMDB0014426	MoNA	1	pos	5.93841e+07	9.32583e+07	7.639e+07
M240T253	Cyanazine	240.087	252.8	240.089	6.66424	C9H13ClN6	[M]+	Pesticides/Herbicides		C14299		21725-46-2		mzCloud	1	pos	1.27104e+07	1.56487e+07	1.04548e+07
M269T596	Diethylstilbestrol	269.154	596.4	268.146	0.282367	C18H20O2	[M+H]+	Stilbenes		C07620		56-53-1	HMDB0014400	MoNA	1	pos	7.01578e+06	2.12782e+06	9.12559e+06
M253T45	3,3`-dichlorobenzidine	253.029	45.5	252.022	2.29096	C12H10Cl2N2	[M+H]+			C19225		91-94-1		MoNA	1	pos	1.53763e+07	1.55985e+07	1.52864e+07
M272T421	Napropamide	272.166	421	271.157	4.12984	C17H21NO2	[M+H]+	Pesticides/Herbicides		C18868		15299-99-7		mzCloud	1	pos	2.86292e+07	2.76068e+07	3.46321e+07
M272T590	Dextromethorphan	272.202	589.7	271.194	4.44368	C18H25NO	[M+H]+	Morphinans		C06947		125-71-3	HMDB0001920	MoNA	1	pos	685158	611129	565509
M272T484	N-lauroylsarcosine	272.222	483.8	271.215	0.662003	C15H29NO3	[M+H]+					97-78-9		MoNA	1	pos	7.85545e+07	8.46448e+07	8.26941e+07
M256T89	Atomoxetine	256.174	89.2	255.355	18.3848	C17H21NO	[M+H]+	Organooxygen compounds	Ethers			83015-26-3/82248-59-7	HMDB0014434	MoNA	1	pos	1.49512e+06	1.94724e+06	2.58957e+06
M283T264	metolachloor	283.134	264.1	283.134	1.43616	C15H22ClNO2	[M]+			C10953		51218-45-2		MoNA	1	pos	2.77891e+07	1.42404e+07	1.98715e+07
M270T481	Alachlor	270.125	481.1	269.118	2.71193	C14H20ClNO2	[M+H]+	Benzene and substituted derivatives	Anilides	C10928		15972-60-8	HMDB0031766	MoNA	1	pos	1.49769e+07	6.87869e+06	1.23298e+06
M271T528	Imazamethabenz-methyl	271.134	528.5	288.147	23.1104	C16H20N2O3	[M+H-H2O]+	Benzene and substituted derivatives	Benzoic acids and derivatives	C11494		81405-85-8	HMDB0034913	MoNA	1	pos	1.13218e+08	1.18127e+08	1.13065e+08
M274T145_2	metazachlor OXA	274.119	144.8	273.287	2.49038	C14H15N3O3	[M+H]+	Carboxylic acids and derivatives	Carboxylic acid derivatives					MoNA	1	pos	5.98471e+06	7.88165e+06	9.20099e+06
M278T683_2	Edifenphos	278.19	683.1	310.025	1.53038	C14H15O2PS2	[M+H]+	Benzene and substituted derivatives		C14436		17109-49-8	HMDB0031781	MoNA	1	pos	2.17613e+07	1.19153e+07	2.68389e+07
M293T91	1,8-Dinitropyrene	293.053	91.2	292.048	7.42527	C16H8N2O4	[M+H]+			C14423		42397-65-9		MoNA	1	pos	1.14831e+07	8.33377e+06	8.03643e+06
M311T360_2	Cannabinol	311.203	359.9	310.193	8.75312	C21H26O2	[M+H]+	Drugs of Abuse/Illegal Drugs; Sports Doping Drugs		C07580		521-35-7		mzCloud	1	pos	2.02085e+07	1.12824e+07	1.57683e+07
M312T207	Domoic acid	312.144	206.6	311.137	0.523451	C15H21NO6	[M+H]+	Carboxylic acids and derivatives	Amino acids, peptides, and analogues	C13732		14277-97-5	HMDB0033939	MoNA	1	pos	1.62357e+07	1.64175e+07	1.58614e+07
M314T330	Heliotrine	314.195	330.4	313.189	3.10635	C16H27NO5	[M+H]+			C10324		303-33-3		MoNA	1	pos	1.04109e+07	1.19331e+07	1.31235e+07
M298T47_1	N4-Acetylsulfathiazole	298.03	47.5	297.353	3.55404	C11H11N3O3S2	[M+H]+	Carboxylic acids and derivatives	Carboxylic acid derivatives			127-76-4/		MoNA	1	pos	224120	167317	186528
M331T130	Ranitidine S-oxide	331.151	129.7	330.136	23.3911	C13H22N4O4S	[M+H]+					73851-70-4		MoNA	1	pos	3.01943e+07	1.93515e+07	2.88709e+07
M334T74	Usaramine	334.161	73.7	351.168	0.19751	C18H25NO6	[M+H-H2O]+			C10413		15503-87-4		MoNA	1	pos	1.07856e+07	1.08437e+07	1.1881e+07
M337T52_3	alpha-Cyclopiazonic acid	337.16	52.3	336.384	15.5164	C20H20N2O3	[M+H]+	Organooxygen compounds	Carbonyl compounds	C03032		18172-33-3/		MoNA	1	pos	2.66718e+07	2.50918e+07	3.94246e+07
M341T88	4',5-bisdeoxy-dothistromin	341.064	87.7	340.058	4.33562	C18H12O7	[M+H]+							MoNA	1	pos	1.30124e+06	1.64608e+06	1.32603e+06
M359T418	Cilastatin	359.163	418.4	358.156	1.04688	C16H26N2O5S	[M+H]+	Carboxylic acids and derivatives	Amino acids, peptides, and analogues	C01675		82009-34-5	HMDB0015535	mzCloud	1	pos	6.41592e+07	7.09513e+07	7.63021e+07
M370T361	Amisulpride	370.174	361.4	369.479	15.1371	C17H27N3O4S	[M+H]+	Organooxygen compounds	Ethers			71675-85-9/53583-79-2	HMDB0015633	MoNA	1	pos	6.76863e+06	7.28842e+06	7.28326e+06
M372T231	Roquefortine	372.177	230.8	389.185	0.916243	C22H23N5O2	[M+H-H2O]+	Indoles and derivatives	Pyrroloindoles			58735-64-1	HMDB0030381	MoNA	1	pos	1.33066e+07	1.15117e+07	1.20108e+07
M379T88	6beta-hydroxycortisol	379.208	87.7	378.46	9.7959	C21H30O6	[M+H]+					53-35-0/		MoNA	1	pos	2.48947e+07	1.89663e+07	2.21898e+07
M381T47_2	Teflubenzuron	380.979	47.5	379.974	7.02401	C14H6Cl2F4N2O2	[M+H]+			C18437		83121-18-0/99039-56-2		MoNA	1	pos	340847	327248	266421
M384T322_3	(Z)-N-hexadec-9-enoyl-L-phenylalanine	384.286	322.3	401.293	0.364031	C25H39NO3	[M+H-H2O]+							MoNA	1	pos	1.45112e+07	1.45285e+07	1.84076e+07
M386T375	Roquefortine L	386.16	374.8	403.164	6.71864	C22H21N5O3	[M+H-H2O]+							MoNA	1	pos	2.75043e+07	3.39132e+07	4.18812e+07
M407T258_1	Eprosartan	407.138	257.9	424.146	0.407724	C23H24N2O4S	[M+H-H2O]+	Benzene and substituted derivatives	Benzoic acids and derivatives	C07467		133040-01-4	HMDB0015014	MoNA	1	pos	449378	454758	486196
M435T238	Neoxaline	435.191	238.2	435.191	1.02419	C23H25N5O4	[M]+					71812-10-7		MoNA	1	pos	1.24015e+07	1.71167e+06	1.48036e+06
M428T619_1	tritosulfuron	428.289	619.4	445.297	0.621076	C13H9F6N5O4S	[M+H-H2O]+	Organooxygen compounds	Ethers			142469-14-5/		MoNA	1	pos	1.22577e+08	2.90136e+07	1.0979e+08
M429T333	andrastin D	429.266	332.6	428.562	5.70683	C26H36O5	[M+H]+					184432-08-4/		MoNA	1	pos	6.64516e+06	7.36821e+06	5.69445e+06
M437T47_2	Fipronil	436.944	47.5	435.939	4.52232	C12H4Cl2F6N4OS	[M+H]+			C11099		120068-37-3		MoNA	1	pos	78874.5	47754.1	47288.7
M466T469	T2 Toxin	466.223	469	466.22	4.93327	C24H34O9	[M]+	Prenol lipids	Sesquiterpenoids	C09738		21259-20-1	HMDB0036600	MoNA	1	pos	1.66473e+07	1.0485e+07	1.32985e+07
M458T86	Deoxynivalenol-3-glucoside	458.178	86	458.179	1.99001	C21H30O11	[M]+					131180-21-7		MoNA	1	pos	9.98441e+06	8.16369e+06	6.52103e+06
M487T336_3	Fiscalin C	487.221	336.4	487.222	2.57462	C27H29N5O4	[M]+							MoNA	1	pos	8.426e+07	4.6189e+07	8.71658e+07
M470T388	Roquefortine H	470.25	387.9	487.258	0.863191	C28H33N5O3	[M+H-H2O]+							MoNA	1	pos	2.18658e+07	1.8179e+07	2.01079e+07
M471T671	N-arachinoyl-5-hydroxytryptamide	471.391	670.5	470.387	7.22296	C30H50N2O2	[M+H]+							MoNA	1	pos	3.08633e+06	3.38954e+06	3.44518e+06
M494T394_2	Sibiromycin-494 hemiaminal	494.286	393.7	493.279	0.154947	C25H39N3O7	[M+H]+							MoNA	1	pos	8.22797e+06	8.40457e+06	7.97995e+06
M478T223	Tobramycin 1-N- or 3- N-formyl	478.245	223	495.254	2.5267	C19H37N5O10	[M+H-H2O]+							MoNA	1	pos	3.29584e+06	3.51979e+06	3.44781e+06
M488T516	AAL toxin TB	488.318	515.9	505.325	0.106316	C25H47NO9	[M+H-H2O]+					149849-90-1		MoNA	1	pos	1.2522e+08	1.03443e+08	1.25511e+08
M497T408	iso-Roridine E	497.249	407.8	514.257	0.269837	C29H38O8	[M+H-H2O]+					64726-84-7		MoNA	1	pos	7.71312e+06	7.35951e+06	7.53969e+06
M498T550	N-behenoyl-5-hydroxytryptamide	498.411	549.8	498.419	14.9053	C32H54N2O2	[M]+							MoNA	1	pos	7.89156e+07	8.26287e+07	7.93301e+07
M502T47_1	bromophene	501.791	47.2	501.791	0.398572	C12H6Br4O2	[M]+	Benzene and substituted derivatives	Halobenzenes			21987-62-2/		MoNA	1	pos	3.59984e+06	5.09709e+06	3.59247e+06
M529T388	Satratoxin H	529.243	387.6	528.236	0.143601	C29H36O9	[M+H]+			C20017		53126-64-0		MoNA	1	pos	5.64809e+06	6.64331e+06	4.6183e+06
M533T291	Ergovaline	533.263	290.6	533.264	1.16119	C29H35N5O5	[M]+					2873-38-3		MoNA	1	pos	3.16573e+06	3.05528e+06	6.92846e+06
M525T295_2	Satratoxin F	525.207	294.5	542.215	1.64371	C29H34O10	[M+H-H2O]+					73513-01-6		MoNA	1	pos	711746	780807	1.04608e+06
M543T295_1	4-N-methyl-3,4-dehydrostrictosidine	543.234	295.4	543.234	0.170976	[C28H35N2O9]+	[M]+							MoNA	1	pos	4.21419e+06	6.37562e+06	7.06043e+06
M527T567	N-lignoceroyl-5-hydroxytryptamide	527.452	566.7	526.45	10.6268	C34H58N2O2	[M+H]+							MoNA	1	pos	1.06724e+08	7.09813e+07	1.23626e+08
M561T518	Ergocorninine	561.294	517.5	561.295	1.45975	C31H39N5O5	[M]+					564-36-3		MoNA	1	pos	1.08938e+08	1.13814e+08	8.10109e+07
M582T244_1	Ergotamine	582.269	243.5	581.264	4.45708	C33H35N5O5	[M+H]+					379-79-3		MoNA	1	pos	471845	1.18052e+06	635806
M589T367_2	Tobramycin, deactivated 2'' phosphorylation, 6' N-acetylation	589.236	367.3	589.236	0.208694	C20H40N5O13P	[M]+							MoNA	1	pos	3.58062e+07	3.66617e+07	4.49831e+07
M575T582_2	Mesobilirubinogen	575.317	582.1	592.326	2.54816	C33H44N4O6	[M+H-H2O]+	Tetrapyrroles and derivatives	Bilirubins	C05790	Metabolism of cofactors and vitamins	14684-37-8	HMDB0001898	MoNA	1	pos	9.78799e+07	8.69554e+07	8.45761e+07
M593T253	Ergocristam	593.301	253.4	593.3	1.34042	C35H39N5O4	[M]+					50868-53-6		MoNA	1	pos	161967	86576.1	67968.7
M577T593_1	(-)-Stercobilin	577.335	592.6	594.342	1.55678	C33H46N4O6	[M+H-H2O]+	Tetrapyrroles and derivatives	Bilirubins				HMDB0240259	MoNA	1	pos	4.08719e+07	4.71685e+07	5.30803e+07
M610T277	Ergocristine	610.3	277	609.295	4.05702	C35H39N5O5	[M+H]+			C09164		511-08-0		MoNA	1	pos	824434	1.12416e+06	831309
M597T45	Diatrizoate	596.756	45.5	613.77	11.0649	C11H9I3N2O4	[M+H-H2O]+			C08216		117-96-4		MoNA	1	pos	752904	684190	176062
M690T503_3	fumonisin B4	690.404	502.8	689.832	2.05234	C34H59NO13	[M+H]+					136379-60-7/		MoNA	1	pos	5.21154e+08	8.98617e+08	1.08738e+09
M706T412_1	Fumonisin B3	706.4	411.9	705.394	0.894065	C34H59NO14	[M+H]+	Carboxylic acids and derivatives	Fumonisins			136379-59-4	HMDB0040967	MoNA	1	pos	1.33722e+07	2.08766e+07	2.18167e+07
M706T427	Theionbrunonine A	706.353	427.2	706.355	2.799	C42H50N4O4S	[M]+							MoNA	1	pos	3.46561e+07	1.8052e+07	5.91997e+07
M727T458_2	Coprogen B	727.379	457.9	726.38	10.9258	C33H54N6O12	[M+H]+							MoNA	1	pos	5.23234e+06	2.09511e+06	5.12235e+06
M738T311_1	Propionyl-Albicidin	738.248	311.2	738.229	2.14008	C37H34N6O11	[M-H2O+NH4]+							MoNA	1	pos	745719	835219	944320
M826T144_1	F-Dehydroxy-Albicidin	826.271	143.7	826.26	11.5943	C44H38N6O11	[M-H2O+NH4]+							MoNA	1	pos	1.62387e+06	2.38629e+06	1.72011e+06
M852T433_2	Triacetylfusarinin C	852.427	433.4	852.412	6.67414	C39H60N6O15	[M-H2O+NH4]+							MoNA	1	pos	7.97033e+06	2.32974e+06	2.16721e+06
M102T94	1-Aminocyclopropanecarboxylic acid	102.055	93.9	101.048	0.691839	C4H7NO2	[M+H]+	Carboxylic acids and derivatives	Amino acids, peptides, and analogues	C01234	Chemical structure transformation maps; Amino acid metabolism; Global and overview maps	22059-21-8	HMDB0036458	BioDeepDB	1	pos	9.06679e+07	1.16715e+08	1.17101e+08
M112T382	Pyrrole-2-carboxylic acid	112.04	382.3	111.032	1.99929	C5H5NO2	[M+H]+	Pyrroles	Pyrrole carboxylic acids and derivatives	C05942	Amino acid metabolism	634-97-9	HMDB0004230	BioDeepDB	1	pos	6.99762e+07	7.99002e+07	9.59362e+07
M136T91	Homocysteine	136.041	90.7	135.035	10.4339	C4H9NO2S	[M+H]+	Carboxylic acids and derivatives	Amino acids, peptides, and analogues	C05330		454-29-5	HMDB0000742	BioDeepDB	1	pos	1.95894e+06	335813	34839.3
M138T105	p-Aminobenzoic acid	138.055	105.3	137.048	0.00541198	C7H7NO2	[M+H]+	Benzene and substituted derivatives	Benzoic acids and derivatives	C00568	Chemical structure transformation maps; Metabolism of cofactors and vitamins; Xenobiotics biodegradation and metabolism; Global and overview maps	150-13-0 / 2906-28-7	HMDB0001392	BioDeepDB	1	pos	4.43692e+07	4.31298e+07	7.04992e+07
M145T109_1	Betaine-trimethyl-d9 hydrochloride	145.106	109.1	162.112	9.88243	C5H12ClNO2	[M+H-H2O]+					285979-85-3		BioDeepDB	1	pos	2.57428e+08	2.6083e+08	2.63873e+08
M149T126	Mevalonic acid	149.082	126.3	148.074	4.18563	C6H12O4	[M+H]+	Fatty Acyls	Fatty acids and conjugates	C00418	Chemical structure transformation maps; Cell growth and death; Global and overview maps; Metabolism of terpenoids and polyketides	150-97-0/17817-88-8	HMDB0000227	BioDeepDB	1	pos	4.52627e+06	4.01765e+06	3.53332e+06
M153T36	(R)-mandelic Acid	153.056	36.2	152.047	7.34373	C8H8O3	[M+H]+	Benzene and substituted derivatives		C01983	Xenobiotics biodegradation and metabolism; Global and overview maps	611-71-2	HMDB0062635	BioDeepDB	1	pos	1.21728e+06	1.60454e+07	2.12006e+07
M260T51	Glucosamine 6-phosphate	260.054	51.3	259.046	2.39951	C6H14NO8P	[M+H]+	Organooxygen compounds	Carbohydrates and carbohydrate conjugates	C00352	Endocrine and metabolic disease; Membrane transport; Carbohydrate metabolism; Amino acid metabolism; Global and overview maps	3616-42-0	HMDB0001254	BioDeepDB	1	pos	1.95288e+07	2.53628e+07	1.99124e+07
M332T56	dAMP	332.075	55.6	331.068	2.9391	C10H14N5O6P	[M+H]+	Purine nucleotides	Purine deoxyribonucleotides	C00360	Global and overview maps; Nucleotide metabolism	653-63-4	HMDB0000905	BioDeepDB	1	pos	1.06571e+07	1.27146e+07	9.94192e+06
M344T567	Dodecanoylcarnitine	344.282	566.8	343.272	6.75029	C19H37NO4	[M+H]+	Fatty Acyls	Fatty acid esters			25518-54-1	HMDB0002250	BioDeepDB	1	pos	1.08641e+07	1.52227e+07	1.89525e+07
M347T47	Xanthylic acid	347.034	47.2	364.042	1.63096	C10H13N4O9P	[M+H-H2O]+	Purine nucleotides	Purine ribonucleotides	C00655	Chemical structure transformation maps; Global and overview maps; Nucleotide metabolism	523-98-8	HMDB0001554	BioDeepDB	1	pos	131317	49319.8	79875
M325T63	beta-Lactose	325.114	63.4	342.116	1.01953	C12H22O11	[M+H-H2O]+	Carbohydrates and carbohydrate conjugates	Glycosyl compounds	C01970		5965-66-2	HMDB0041627	BioDeepDB	1	pos	2.01106e+07	1.92817e+07	3.6897e+07
M459T195	Epigallocatechin gallate	459.101	195	458.085	16.1241	C22H18O11	[M+H]+	Flavonoids	Flavans	C09731	Signal transduction	989-51-5	HMDB0003153	BioDeepDB	1	pos	8.7359e+06	9.22048e+06	8.05386e+06
M608T238_2	Diosmin	608.17	238.1	608.174	7.07039	C28H32O15	[M]+	Flavonoids	Flavonoid glycosides	C10039		520-27-4	HMDB0029548	BioDeepDB	1	pos	1.1183e+06	2.78451e+06	3.2299e+06
M647T690	Uridine diphosphate glucuronic acid	647.47	689.7	580.034	21.6324	C15H22N2O18P2	[M+H]+	Pyrimidine nucleotides	Pyrimidine nucleotide sugars	C00167	Carbohydrate metabolism; Glycan biosynthesis and metabolism; Global and overview maps	2616-64-0/63700-19-6	HMDB0000935	BioDeepDB	1	pos	4.58576e+06	4.61299e+06	1.49373e+06
M786T52_2	FAD	786.167	51.6	785.157	2.70172	C27H33N9O15P2	[M+H]+	Flavin nucleotides		C00016	Metabolism of cofactors and vitamins; Global and overview maps; Digestive system	146-14-5	HMDB0001248	BioDeepDB	1	pos	4.39542e+06	3.93859e+06	2.4679e+06
M120T63	L-Threonine	120.066	62.9	119.058	0.00322937	C4H9NO3	[M+H]+	Carboxylic acids and derivatives	Amino acids, peptides, and analogues	C00188	Metabolism of cofactors and vitamins; Membrane transport; Digestive system; Biosynthesis of other secondary metabolites; Translation; Amino acid metabolism; Chemical structure transformation maps; Global and overview maps	72-19-5	HMDB0000167	BioDeepDB	1	pos	3.4692e+08	3.34115e+08	2.69328e+08
M429T81	Glycitin	429.115	81.4	446.121	2.17657	C22H22O10	[M+H-H2O]+			C16195	Biosynthesis of other secondary metabolites	40246-10-4		BioDeepDB	1	pos	492033	1.94732e+06	2.15587e+06
M432T655_1	Chenodeoxycholic acid glycine conjugate	432.309	655.5	449.314	5.1676	C26H43NO5	[M+H-H2O]+	Steroids and steroid derivatives	Bile acids, alcohols and derivatives	C05466	Lipid metabolism; Digestive system	640-79-9	HMDB0000637	BioDeepDB	1	pos	3.19763e+07	3.18322e+07	4.77183e+07
M518T526	Sodium taurocholate	518.296	525.9	537.274	3.96827	C26H44NNaO7S	[M+H]+					145-42-6		BioDeepDB	1	pos	1.64099e+07	1.00944e+07	2.34364e+07
M541T294	Oleuropein	541.193	293.6	540.184	0.786384	C25H32O13	[M+H]+			C09794		32619-42-4		BioDeepDB	1	pos	2.05786e+06	2.26231e+06	2.09363e+06
M151T214	MLS000515960-01!	151.123	214	150.116	1.4925	C9H14N2	[M+H]+							GNPS	1	pos	2.41555e+07	2.57034e+07	2.70675e+07
M137T234	Phenelzine	137.108	234.5	136.1	2.73957	C8H12N2	[M+H]+	Benzene and substituted derivatives		C07430		51-71-8	HMDB0014918	GNPS	1	pos	5.28583e+08	6.01958e+08	5.22417e+08
M165T603	MLS000543058-01!N,1-dimethyl-4,5,6,7-tetrahydro-1H-indazol-3-amine	165.128	603.2	165.127	6.67677	C9H15N3	[M]+							GNPS	1	pos	4.74008e+06	872274	4.47295e+06
M156T270	MLS002206281-01!4-phenylpyridine	156.082	270	155.073	5.28385	C11H9N	[M+H]+							GNPS	1	pos	4.39972e+07	4.81079e+07	4.83973e+07
M175T256	L-Theanine	175.108	256	174.1	4.46404	C7H14N2O3	[M+H]+	Carboxylic acids and derivatives	Amino acids, peptides, and analogues	C01047		3081-61-6	HMDB0034365	GNPS	1	pos	2.27685e+08	2.31595e+08	2.52803e+08
M161T240	Alanopine	161.071	240.3	161.069	16.7627	C6H11NO4	[M]+	Carboxylic acids and derivatives	Amino acids, peptides, and analogues	C03210		19149-54-3	HMDB0033747	GNPS	1	pos	2.72759e+07	2.62841e+07	2.88629e+07
M163T295	(S)-NICOTINE	163.124	295.5	162.116	3.2218	C10H14N2	[M+H]+					54-11-5		GNPS	1	pos	1.40743e+08	1.40142e+08	1.47192e+08
M166T124_1	536-33-4	166.056	124.5	166.056	0.184756	C8H10N2S	[M]+							GNPS	1	pos	5.58081e+06	4.29141e+06	2.27122e+07
M169T43	NCGC00169729-02!2-(1-hydroxyethyl)-4-(2-hydroxypropyl)-2H-furan-5-one	169.081	43.2	186.089	6.94892	C9H14O4	[M+H-H2O]+							GNPS	1	pos	2.24388e+06	2.25694e+06	1.94851e+06
M170T78	MLS000028731-01!1-ADAMANTANAMINE HYDROCHLORIDE	170.101	78.2	187.113	26.1213	C10H18ClN	[M+H-H2O]+							GNPS	1	pos	2.86722e+07	2.94556e+07	2.93838e+07
M176T281	MLS001074862-01!1-Benzyl-2-pyrrolidinone	176.108	280.6	175.1	4.03142	C11H13NO	[M+H]+							GNPS	1	pos	1.23928e+07	1.30884e+07	1.30215e+07
M177T383	MLS000574914-01!	177.056	382.6	176.047	7.2287	C10H8O3	[M+H]+							GNPS	1	pos	4.59097e+07	4.61917e+07	5.23659e+08
M180T379	Protionamide	180.074	379	180.072	10.4452	C9H12N2S	[M]+			C12595		14222-60-7		GNPS	1	pos	4.10065e+07	4.82478e+07	5.43442e+07
M182T323	3,4-Dimethoxyphenylethylamine	182.118	323.4	181.232	1.89591	C10H15NO2	[M+H]+	Organooxygen compounds	Ethers			120-20-7	HMDB0041806	GNPS	1	pos	2.81034e+08	3.27532e+08	3.69187e+08
M183T269	MLS000069476-01!1-(2-PYRIMIDYL)PIPERAZINE DIHYDROCHLORIDE	183.077	268.7	200.083	7.42805	C8H13ClN4	[M+H-H2O]+							GNPS	1	pos	5.65214e+06	6.7082e+06	6.57483e+06
M183T283	MLS001074182-01!N,N'-DIACETYL-1,6-DIAMINOHEXANE	183.144	283.1	200.152	4.60774	C10H20N2O2	[M+H-H2O]+							GNPS	1	pos	1.97009e+07	2.07294e+07	1.75766e+07
M201T260	MLS001074086-01!	201.091	259.9	201.092	2.69436	C10H16ClNO	[M]+							GNPS	1	pos	2.99149e+06	3.54109e+06	3.82587e+06
M184T204	MLS001048999-01!1-methyl-3,4-dihydro-2H-pyrido[3,4-b]indole	184.105	204.2	184.1	28.5251	C12H12N2	[M]+							GNPS	1	pos	8.84738e+06	9.62142e+06	1.00481e+07
M185T198	makaluvamine C	185.092	198.3	202.097	8.8906	[C11H12N3O]+	[M+H-H2O]+							GNPS	1	pos	3.58989e+07	4.35905e+07	5.71494e+07
M203T361_2	NCGC00381391-01_C11H22O3_1-(2-Hydroxyethyl)-2,2,6-trimethyl-1,4-cyclohexanediol	203.164	360.8	202.157	0.839539	C11H22O3	[M+H]+							GNPS	1	pos	2.83277e+07	3.06553e+07	3.26055e+07
M186T239	N-Ethyl-o-crotonotoluidide	186.122	238.9	203.131	10.1018	C13H17NO	[M+H-H2O]+							GNPS	1	pos	5.96655e+06	3.25936e+07	6.52142e+06
M187T175	4-Hydroxy-3-(3-methyl-2-butenyl)acetophenone	187.108	174.6	204.115	2.85397	C13H16O2	[M+H-H2O]+	Organooxygen compounds	Carbonyl compounds	C10702		26932-05-8/35816-89-8	HMDB0030770	GNPS	1	pos	8.05219e+07	8.08779e+07	8.72447e+07
M188T329	MLS001048891-01!methyl quinoline-2-carboxylate	188.071	328.7	187.063	4.22963	C11H9NO2	[M+H]+							GNPS	1	pos	5.83059e+06	6.27472e+06	6.70254e+06
M190T301	MLS002172436-01!4-oxo-1H-quinoline-2-carboxylic acid	190.05	300.5	189.043	0.68885	C10H7NO3	[M+H]+							GNPS	1	pos	4.75134e+07	4.74071e+07	5.41411e+07
M190T158_1	MLS001333083-01!THIO-TEPA52-24-4	190.053	158.3	189.049	16.4744	C6H12N3PS	[M+H]+							GNPS	1	pos	5.83102e+06	8.0689e+06	9.99639e+06
M191T140	MLS000069750-01!8-HYDROXY-5-NITROQUINOLINE	191.046	139.6	190.038	1.99925	C9H6N2O3	[M+H]+							GNPS	1	pos	4.02491e+06	1.81678e+06	4.0559e+06
M192T81	MLS002706489-01!	192.102	80.6	191.095	2.05799	C11H13NO2	[M+H]+							GNPS	1	pos	1.39043e+07	1.45771e+07	1.35744e+07
M211T377	3-Methyl-1-(2,4,6-trihydroxyphenyl)-1-butanone	211.097	376.8	210.089	2.91369	C11H14O4	[M+H]+	Benzene and substituted derivatives	Phenols and derivatives	C07350		26103-97-9	HMDB0033798	GNPS	1	pos	1.63871e+07	1.75716e+07	1.83597e+07
M194T340	MLS000863588-01!2-methoxy-3-methyl-9H-carbazole	194.09	340.4	211.1	13.293	C14H13NO	[M+H-H2O]+							GNPS	1	pos	6.93259e+07	7.0922e+07	6.8037e+07
M196T250	MLS000516034-01!	196.134	249.5	195.126	3.03474	C11H17NO2	[M+H]+							GNPS	1	pos	6.11168e+06	6.13193e+06	1.00142e+07
M196T89	MLS000548114-01!N-[4,6-bis(dimethylamino)-1,3,5-triazin-2-yl]-N-methylamine	196.145	89	196.144	6.91064	C8H16N6	[M]+							GNPS	1	pos	1.46466e+07	1.28443e+07	1.24859e+07
M197T45	MLS001148231-01!HARMALINE	197.101	44.9	214.111	10.5482	C13H14N2O	[M+H-H2O]+							GNPS	1	pos	5.26011e+06	5.53585e+06	1.03098e+06
M198T252	MLS001401420-01!	198.136	251.6	215.144	4.2566	C12H22ClN	[M+H-H2O]+							GNPS	1	pos	1.12191e+07	1.08034e+07	1.14852e+07
M199T185	NCGC00160318-01!3-(2-Methyl-2H-chromen-3-yl)-acrylic acid	199.073	184.5	216.079	8.48813	C13H12O3	[M+H-H2O]+							GNPS	1	pos	3.17478e+07	3.56944e+07	4.42733e+07
M202T83_3	Pesticide1_Carbaryl_C12H11NO2_1-Naphthyl methylcarbamate	202.087	83.4	201.079	3.68855	C12H11NO2	[M+H]+					63-25-2		GNPS	1	pos	4.48351e+06	6.12807e+06	4.26329e+06
M202T167	Pesticide4_Dinotefuran_C7H14N4O3_Guanidine, N-methyl-N''-nitro-N'-[(tetrahydro-3-furanyl)methyl]-	202.107	166.7	202.107	3.51146	C7H14N4O3	[M]+					165252-70-0		GNPS	1	pos	9.93394e+07	9.97179e+07	1.03434e+08
M203T41_1	ornidazole	202.618	40.9	219.626	1.31281	C7H10ClN3O3	[M+H-H2O]+	Organooxygen compounds	Alcohols and polyols			16773-42-5/		GNPS	1	pos	339350	1.13125e+06	1.87188e+06
M204T57	NCGC00380411-01!7-(2-aminophenyl)heptanoic acid	204.135	57.2	221.142	2.22967	C13H19NO2	[M+H-H2O]+							GNPS	1	pos	8.14699e+07	6.92686e+07	8.2815e+07
M205T86	MLS001050066-01!2-phenylquinoline	205.09	85.9	205.089	6.09803	C15H11N	[M]+							GNPS	1	pos	9.58717e+06	9.23301e+06	9.1941e+06
M207T41	NCGC00169887-02!2-(2-acetyl-3-hydroxy-5-methoxyphenyl)acetic acid	207.061	40.8	224.068	2.22405	C11H12O5	[M+H-H2O]+							GNPS	1	pos	164120	862624	812019
M207T404	3-Dimethylallyl-4-hydroxybenzoate	207.102	404.3	206.094	0.115885	C12H14O3	[M+H]+			C12458	Biosynthesis of other secondary metabolites; Global and overview maps			GNPS	1	pos	8.20851e+07	7.85014e+07	3.95562e+07
M210T119	Minoxidil	210.133	119.1	209.248	8.2619	C9H15N5O	[M+H]+	Organonitrogen compounds	Amines			38304-91-5	HMDB0014494	GNPS	1	pos	2.66991e+06	6.904e+06	6.36472e+06
M211T343	Altretamine	211.169	342.8	210.28	13.3988	C9H18N6	[M+H]+	Organonitrogen compounds	Amines			645-05-6	HMDB0014631	GNPS	1	pos	3.51865e+06	4.29839e+06	4.20957e+06
M213T54_2	MLS000862198-01!Ibudilast	213.135	54.4	230.142	1.97436	C14H18N2O	[M+H-H2O]+							GNPS	1	pos	4.48385e+07	4.32974e+07	4.48116e+07
M214T95	Chloroxine	214.048	94.5	214.048	0	C9H5Cl2NO	[M]+	Quinolines and derivatives	Haloquinolines			773-76-2	HMDB0015373	GNPS	1	pos	8.81464e+06	8.63103e+06	2.72937e+06
M216T178	MLS000101228-01!Kinetin525-79-1	216.087	178.2	215.081	2.71144	C10H9N5O	[M+H]+							GNPS	1	pos	6.21456e+07	8.0622e+07	4.37028e+07
M216T74	Mecarbinate	216.098	74.3	233.105	1.11366	C13H15NO3	[M+H-H2O]+					15574-49-9		GNPS	1	pos	2.2404e+07	2.14823e+07	2.25508e+07
M236T86	Pronestyl	236.176	85.8	235.168	0.162134	C13H21N3O	[M+H]+							GNPS	1	pos	4.83725e+06	5.14443e+06	5.82008e+06
M224T61	MLS001048919-01!(E)-N-[2-(1H-imidazol-5-yl)ethyl]-3-phenylprop-2-enamide	224.114	61.4	241.122	0.0977181	C14H15N3O	[M+H-H2O]+							GNPS	1	pos	2.97164e+06	3.22339e+06	3.05616e+06
M223T480	(E,E)-2,4-Decadienoic isobutylamide	223.197	480.3	223.354	15.6166	C14H25NO	[M]+	Carboximidic acids and derivatives	Carboximidic acids			18836-52-7	HMDB0030951	mzCloud	1	pos	4.77073e+06	5.35054e+06	6.18322e+06
M224T393	phenazine-1-carboxamide	224.238	393.2	223.23	5.01252	C13H9N3O	[M+H]+	Diazanaphthalenes	Benzodiazines			550-89-0/		GNPS	1	pos	3.97117e+06	2.11956e+06	2.55196e+06
M225T45	NCGC00380608-01!7-chloro-8-hydroxy-6-methoxy-3-methyl-3,4-dihydroisochromen-1-one	225.023	45.1	242.035	18.8981	C11H11ClO4	[M+H-H2O]+							GNPS	1	pos	3.89184e+06	3.51924e+06	3.42582e+06
M226T122	NCGC00380389-01!8-acetamido-2-methyl-7-oxononanoic acid	226.144	122	243.147	18.0233	C12H21NO4	[M+H-H2O]+							GNPS	1	pos	1.56541e+07	1.76349e+07	1.95973e+07
M243T277	NCGC00385670-01!N-(10-hydroxy-10-methylundecyl)acetamide	243.219	277.4	243.22	2.17568	C14H29NO2	[M]+							GNPS	1	pos	2.51e+06	2.52237e+06	2.53366e+06
M228T106	Tebuthiuron	228.106	105.8	228.105	7.01428	C9H16N4OS	[M]+			C18436		34014-18-1		GNPS	1	pos	1.71915e+07	3.22506e+07	1.86048e+07
M230T95	MLS001048873-01!N-(furan-2-ylmethyl)-9-methylpurin-6-amine	230.104	95.2	229.096	1.14743	C11H11N5O	[M+H]+							GNPS	1	pos	4.38181e+07	4.04064e+07	4.13039e+07
M230T250	TFMPP	230.102	249.5	230.103	2.96857	C11H13F3N2	[M]+							GNPS	1	pos	1.81355e+07	2.0536e+07	2.31543e+07
M230T244_2	MLS001074898-01!NU2058	230.139	244.2	247.143	11.8356	C12H17N5O	[M+H-H2O]+							GNPS	1	pos	4.41473e+07	7.76487e+07	4.48138e+07
M231T115	Tryptanthrine	231.05	115.4	248.059	3.31529	C15H8N2O2	[M+H-H2O]+			C10742		13220-57-0		GNPS	1	pos	1.91006e+07	2.03555e+07	2.27572e+07
M251T299	MLS002153860-01!Trolox53188-07-1	251.128	298.6	250.121	0.457711	C14H18O4	[M+H]+							GNPS	1	pos	5.08908e+06	7.51428e+06	7.33906e+06
M251T101	MLS002172458-01!1,3-DIPROPYL-7-METHYLXANTHINE31542-63-9	251.151	100.6	250.143	1.78452	C12H18N4O2	[M+H]+							GNPS	1	pos	9.88238e+06	1.05611e+07	9.65438e+06
M234T385	MLS000728634-01!	234.023	384.8	234.029	24.9562	C11H10N2S2	[M]+							GNPS	1	pos	7.06728e+06	8.58354e+06	8.47468e+06
M252T234_2	MLS000863653-01!(E)-3-phenyl-N-(2-phenylethyl)prop-2-enamide	252.138	234.2	251.131	2.73725	C17H17NO	[M+H]+							GNPS	1	pos	6.05976e+06	1.41622e+07	1.54371e+07
M253T315	MLS002639189-01!	253.228	314.7	252.22	1.02866	C15H28N2O	[M+H]+							GNPS	1	pos	1.39342e+07	1.15359e+07	9.48892e+06
M236T88	MLS001049024-01!	236.128	88.3	236.127	4.12593	C11H16N4O2	[M]+							GNPS	1	pos	1.12544e+07	1.08077e+07	1.47977e+07
M256T131	MLS001240218-01!4-Methyl-N,N-dipropyl-benzenesulfonamide	256.138	130.5	255.129	5.95026	C13H21NO2S	[M+H]+							GNPS	1	pos	2.66696e+06	4.75059e+06	2.54433e+06
M238T115	Atomoxetine hydrochloride	238.156	115.1	255.162	4.28168	C17H21NO	[M+H-H2O]+							GNPS	1	pos	1.0108e+07	8.61018e+06	1.34933e+07
M241T172	Lofexidine hydrochloride	241.028	171.5	258.033	11.4743	C11H12Cl2N2O	[M+H-H2O]+							GNPS	1	pos	1.15033e+07	1.12741e+07	8.28401e+06
M241T74_1	NCGC00180833-02!2-methoxy-5-methyl-3-(2-methylbut-3-en-2-yl)chromen-4-one	241.119	74.1	258.126	2.65248	C16H18O3	[M+H-H2O]+							GNPS	1	pos	2.93158e+07	3.3664e+07	3.41734e+07
M260T478	7,8-Dihydroyangonin	260.101	478.4	260.105	15.6055	C15H16O4	[M]+	Kavalactones				3155-52-0	HMDB0033016	mzCloud	1	pos	103993	238687	533737
M243T161	Fenoprofen	243.101	161.3	242.094	0.289213	C15H14O3	[M+H]+	Benzene and substituted derivatives	Diphenylethers	C06997		34597-40-5/31879-05-7/29679-58-1	HMDB0014713	GNPS	1	pos	2.13851e+07	2.66926e+07	4.50909e+07
M244T73	Zinnimidine	244.129	73	261.137	0.270349	C15H19NO3	[M+H-H2O]+			C10626		148717-77-5		GNPS	1	pos	1.54404e+07	2.03463e+07	1.97302e+07
M244T82	N1-Norphysostigmine	244.14	82.1	261.148	0.0292946	C14H19N3O2	[M+H-H2O]+					116103-18-5		GNPS	1	pos	1.7343e+07	1.82716e+07	2.00104e+07
M244T240_1	MLS002153855-01!Norcyclobenzaprine303-50-4	244.145	240	261.152	1.98404	C19H19N	[M+H-H2O]+							GNPS	1	pos	3.50313e+06	1.12886e+07	4.00889e+06
M245T254	(R)-flurbiprofen	245.1	254	244.261	12.5097	C15H13FO2	[M+H]+	Benzene and substituted derivatives	Halobenzenes			51543-40-9/		GNPS	1	pos	6.76801e+06	7.79434e+06	1.80757e+06
M245T178	MLS001240214-01!2-(3-Chloro-2-methyl-phenylamino)-nicotinic acid	245.042	177.8	262.051	6.41226	C13H11ClN2O2	[M+H-H2O]+							GNPS	1	pos	3.15116e+06	3.06988e+06	2.65432e+06
M247T252	(-)-Apparicine	247.155	252.3	264.163	0.542169	C18H20N2	[M+H-H2O]+			C09036		2122-36-3		GNPS	1	pos	6.45581e+06	1.00175e+07	7.27226e+06
M247T52	NCGC00385437-01!5-undecylbenzene-1,3-diol	247.202	51.7	264.209	2.03827	C17H28O2	[M+H-H2O]+							GNPS	1	pos	1.38118e+07	1.67796e+07	1.43323e+07
M249T302_1	MLS000574953-01!	249.061	302.2	266.069	1.63887	C15H10N2O3	[M+H-H2O]+							GNPS	1	pos	9.83065e+06	1.06657e+07	8.12552e+06
M249T330	MLS000863561-01!3-(4-hydroxy-5-oxo-3-phenyl-2H-furan-2-yl)propanoic acid	249.076	329.5	248.068	0.600155	C13H12O5	[M+H]+							GNPS	1	pos	6.83507e+06	8.18992e+06	9.43981e+06
M249T90	NCGC00160286-01!7-Prenyl-theophylline	249.135	89.9	248.127	0.408422	C12H16N4O2	[M+H]+							GNPS	1	pos	5.71141e+06	4.07736e+06	6.26122e+06
M250T86	Makaluvamine O	249.97	85.8	266.976	3.47236	[C10H8BrN2O2]+	[M+H-H2O]+							GNPS	1	pos	2.96761e+06	3.8935e+06	3.93433e+06
M250T124	NCGC00160349-01!BREVICARINE	250.166	123.6	267.174	2.05333	C17H21N3	[M+H-H2O]+							GNPS	1	pos	2.63906e+06	5.86033e+06	7.4874e+06
M252T290	Meptazinol HCl	252.148	290.2	269.155	1.15778	C15H24ClNO	[M+H-H2O]+							GNPS	1	pos	2.13735e+07	2.27134e+07	1.89455e+07
M252T222	Disipal	252.172	222.1	269.178	3.84518	C18H23NO	[M+H-H2O]+							GNPS	1	pos	4.33961e+06	3.6641e+06	4.47872e+06
M252T542	(2E,4E)-N-isobutyl-2,4-dodecadienamide	252.232	542	251.408	0.0374734	C16H29NO	[M+H]+	Carboxylic acids and derivatives	Carboxylic acid derivatives					GNPS	1	pos	8.01863e+07	6.80923e+07	6.59523e+07
M254T120	MLS001148635-01!Pronestyl	254.137	120.1	271.145	3.56502	C13H22ClN3O	[M+H-H2O]+							GNPS	1	pos	2.01873e+07	2.1068e+07	2.10448e+07
M254T313	Anabasamine	254.168	313.4	253.343	10.7267	C16H19N3	[M+H]+	Organonitrogen compounds	Amines					GNPS	1	pos	9.62077e+07	8.65041e+07	8.68211e+07
M273T417	MLS000069748-01!5ALPHA-ANDROST-16-EN-3-ONE	273.221	416.9	272.214	0.334952	C19H28O	[M+H]+							GNPS	1	pos	3.75775e+06	4.76358e+06	5.07629e+06
M257T113	Rutacultin	257.113	113.3	274.121	0.0969846	C16H18O4	[M+H-H2O]+	Coumarins and derivatives				31526-60-0	HMDB0034132	GNPS	1	pos	2.06972e+07	3.37297e+07	4.08932e+07
M275T403	10-deoxygerfelin	275.278	403.5	274.269	7.35257	C15H14O5	[M+H]+	Organooxygen compounds	Ethers					GNPS	1	pos	6.89275e+08	6.90495e+08	7.01679e+08
M276T457_2	Bupropion hydrochloride	276.204	457.2	276.202	7.96512	C13H18ClNO.HCl	[M]+					31677-93-7/		GNPS	1	pos	3.5822e+08	3.67489e+08	5.44732e+08
M260T304_2	Ramelteon (TAK-375)	260.165	303.7	259.344	1.13423	C16H21NO2	[M+H]+	Organooxygen compounds	Ethers			196597-26-9/		GNPS	1	pos	1.63318e+07	1.21993e+07	1.79182e+07
M261T73	NCGC00380346-01!2-(7-hydroxyoctyl)pentanedioic acid	261.165	73.4	260.162	16.2727	C13H24O5	[M+H]+							GNPS	1	pos	1.73822e+06	4.40358e+06	1.14246e+07
M279T317	NCGC00160256-01!Sparteine-15-carboxylic acid	279.207	316.7	278.199	1.05989	C16H26N2O2	[M+H]+							GNPS	1	pos	2.22397e+07	2.09394e+07	1.95409e+07
M262T73	MLS001049068-01!2-amino-3-(1H-indol-3-yl)-N-phenylpropanamide	262.128	72.6	279.137	5.82983	C17H17N3O	[M+H-H2O]+							GNPS	1	pos	1.11004e+08	8.87242e+07	9.17375e+07
M264T222	3-(5,6-dihydrodibenzo[2,1-b_2',1'-f][7]annulen-11-ylidene)-N-methylpropan-1-amine	264.172	222.1	263.167	11.2642	C19H21N	[M+H]+							GNPS	1	pos	1.18369e+07	1.18442e+07	1.12253e+07
M283T376	NCGC00380345-01!(2S,8R)-8-hydroxy-2-[(1S)-1-hydroxyheptyl]-2,3,4,6,7,8-hexahydrochromen-5-one	283.191	375.6	282.183	1.46434	C16H26O4	[M+H]+							GNPS	1	pos	2.98697e+07	2.12444e+07	2.43646e+07
M282T470	(-)-Quebrachamine	282.206	470.1	282.21	11.3392	C19H26N2	[M]+	Quebrachamine alkaloids		C09235		4850-21-9	HMDB0030260	GNPS	1	pos	2.24957e+07	4.3615e+07	3.14365e+07
M267T105	Tropisetron	267.145	105.2	284.152	0.247057	C17H20N2O2	[M+H-H2O]+			C13666		89565-68-4		GNPS	1	pos	1.21487e+07	1.00788e+07	8.36865e+06
M267T285	29122-68-7	267.171	285.1	266.163	2.92485	C14H22N2O3	[M+H]+							GNPS	1	pos	1.79162e+08	1.94208e+08	1.81398e+08
M284T98	NCGC00381258-01!	284.197	97.7	284.199	4.43134	C16H28O4	[M]+							GNPS	1	pos	7.58798e+06	7.05984e+06	6.63565e+06
M268T157_2	NCGC00094872-09_C17H19NO3_(2E,4E)-5-(1,3-Benzodioxol-5-yl)-1-(1-piperidinyl)-2,4-pentadien-1-one	268.131	157.2	285.136	7.98315	C17H19NO3	[M+H-H2O]+					495-91-0		GNPS	1	pos	2.36899e+07	1.77041e+07	2.03487e+07
M268T57	MLS002222241-01!	268.141	56.8	285.15	3.81399	C15H24ClNO2	[M+H-H2O]+							GNPS	1	pos	2.59104e+07	2.55722e+07	2.88712e+07
M268T230	Azacyclonol	268.167	229.7	267.366	8.16763	C18H21NO	[M+H]+	Organooxygen compounds	Alcohols and polyols			115-46-8/		GNPS	1	pos	1.19367e+07	1.12163e+07	8.37699e+06
M269T392	NCGC00385864-01_C15H12N2O3_3-Isoquinolinecarboxylic acid, 1,2-dihydro-1-oxo-4-(1H-pyrrol-2-yl)-, methyl ester	269.092	391.5	268.085	1.60449	C15H12N2O3	[M+H]+							GNPS	1	pos	282292	39100.6	343390
M269T73_1	Moclobemide	269.109	73.4	268.739	15.8617	C13H17ClN2O2	[M+H]+	Organooxygen compounds	Ethers			71320-77-9	HMDB0015302	GNPS	1	pos	7.5266e+07	6.40634e+07	6.9846e+07
M269T103	NCGC00160259-01!8-(4-Methoxy-2,3,6-trimethyl-phenyl)-6-methyl-octa-3,5-dien-2-one	269.187	103	286.193	2.42927	C19H26O2	[M+H-H2O]+							GNPS	1	pos	3.26e+07	2.78034e+07	3.25199e+07
M271T85	NCGC00169490-02!3-butan-2-yl-4-methyl-2,3-dihydropyrrolo[3,4-b]quinoline-1,9-dione	271.142	84.8	270.137	9.23435	C16H18N2O2	[M+H]+							GNPS	1	pos	1.16267e+07	1.12758e+07	1.26859e+07
M272T75	Hyoscyamine (Daturine)	272.16	74.6	289.168	0.586405	C17H23NO3	[M+H-H2O]+					101-31-5		GNPS	1	pos	1.24761e+07	1.52288e+07	1.21941e+07
M274T180	NCGC00384783-01_C17H25NO3_Azepino[3,2,1-hi]furo[3,2-e]indole-2,10-dione, 8-ethyldodecahydro-11-methyl-, (7aR,8R,8aS,11S,11aS,11bR,11cR)-	274.176	179.5	291.183	0.0352328	C17H25NO3	[M+H-H2O]+							GNPS	1	pos	1.00986e+07	5.75736e+06	2.15281e+06
M275T48	MLS001066393-01!5,7-Dichlorokynurenic acid monohydrate	274.975	47.7	274.975	0.0475097	C10H7Cl2NO4	[M]+							GNPS	1	pos	3.20852e+06	3.08259e+06	3.20563e+06
M276T51	MLS000860013-01!5-(N,N-Dimethyl)amiloride hydrochloride	276.049	50.7	293.056	0.618022	C8H13Cl2N7O	[M+H-H2O]+							GNPS	1	pos	4.30244e+06	6.30324e+06	7.0442e+06
M276T309	MLS001056787-01!(+)-N-Allylnormetazocine hydrochloride	276.146	308.9	293.155	2.92623	C17H24ClNO	[M+H-H2O]+							GNPS	1	pos	7.47046e+06	8.76489e+06	8.3755e+06
M294T436	MLS002153373-01!N-Vanillylnonanamide2444-46-4	294.206	436.1	293.199	0.102907	C17H27NO3	[M+H]+							GNPS	1	pos	8.24238e+07	1.14927e+08	7.31122e+07
M277T35	Eburnamonine	277.169	35.4	294.173	12.0288	C19H22N2O	[M+H-H2O]+			C09149		4880-88-0/474-00-0		GNPS	1	pos	255236	8.21172e+07	1.89197e+07
M278T169	NCGC00385887-01_C15H18O5_(3S,3aR,4S,9aS,9bR)-4-Hydroxy-9-(hydroxymethyl)-3,6-dimethyl-3,3a,4,5,9a,9b-hexahydroazuleno[4,5-b]furan-2,7-dione	278.114	168.9	278.115	5.4786	C15H18O5	[M]+							GNPS	1	pos	1.08158e+07	1.14523e+07	1.21638e+07
M278T73	Propranolol HCl	278.124	72.8	295.134	10.3286	C16H22ClNO2	[M+H-H2O]+					318-98-9		GNPS	1	pos	2.87478e+06	6.88791e+06	2.95335e+06
M279T42	LOMIFYLLINE	279.146	42.4	278.308	1.55318	C13H18N4O3	[M+H]+	Organooxygen compounds	Carbonyl compounds			10226-54-7/		GNPS	1	pos	198049	473795	546548
M279T52_2	NCGC00381116-01!(E)-4-hydroxy-4-[4-hydroxy-2-[(E)-6-oxohept-1-enyl]cyclopentyl]but-2-enoic acid	279.155	51.9	296.162	0.931854	C16H24O5	[M+H-H2O]+							GNPS	1	pos	1.34607e+07	1.1281e+07	1.50569e+07
M280T415	Ibogamine	280.194	415	280.194	0.356896	C19H24N2	[M]+			C09215		481-87-8		GNPS	1	pos	2.9723e+07	7.11553e+07	6.68887e+07
M298T618	C11_db-UHQ aka 2-undecenyl-quinoloin-4(1H)-one position of double bond unknown	298.216	618.1	297.209	0.135754	C20H27NO	[M+H]+							GNPS	1	pos	682047	531703	894739
M281T101	Gravelliferone	281.149	101.4	298.157	0.140246	C19H22O3	[M+H-H2O]+	Coumarins and derivatives	Hydroxycoumarins			21316-80-3	HMDB0030729	GNPS	1	pos	2.54273e+07	3.55651e+07	2.59913e+07
M281T307	MLS002207217-01!L-Histidine beta-naphthylamide7424-15-9	281.139	307.4	280.132	0.66562	C16H16N4O	[M+H]+							GNPS	1	pos	1.41338e+07	5.35995e+06	3.26328e+07
M281T343	aspidofractinine	281.202	342.6	280.407	2.04562	C19H24N2	[M+H]+	Organonitrogen compounds	Amines					GNPS	1	pos	2.00506e+07	2.37608e+07	2.42904e+07
M282T284	MLS002153371-01!9-Cyclopentyladenine monomethanesulfonate	282.098	283.9	299.105	0.438132	C11H17N5O3S	[M+H-H2O]+							GNPS	1	pos	1.61216e+07	1.39318e+07	3.74526e+06
M282T389	Phentolamine??Mono-hydrochloride	282.158	389.3	281.153	7.0465	C17H19N3O	[M+H]+							GNPS	1	pos	2.76397e+07	3.17957e+06	3.64662e+07
M283T48_1	Milnacipran HCl	282.816	47.8	282.809	23.6903	C15H22N2O.HCl	[M]+							GNPS	1	pos	2.3378e+07	2.73493e+07	2.91938e+07
M283T59	NCGC00381449-01!3-(3-chloro-1,2-dihydroxypropyl)-8-hydroxy-6-methoxyisochromen-1-one	283.034	58.9	300.04	3.06742	C13H13ClO6	[M+H-H2O]+							GNPS	1	pos	1.70477e+07	1.72226e+07	1.59318e+07
M283T86	NCGC00380262-01!2,3,5,7-tetramethoxy-9,10-dihydrophenanthrene	283.129	86.1	300.136	0.441919	C18H20O4	[M+H-H2O]+							GNPS	1	pos	2.14761e+07	2.84458e+07	1.84724e+07
M284T382	NCGC00169436-02_C17H17NO3_Phenylalanine, N-benzoyl-, methyl ester	284.131	381.7	283.121	9.08243	C17H17NO3	[M+H]+							GNPS	1	pos	8.81996e+06	1.25695e+07	9.10835e+06
M283T279	MLS001146874-01!ADRENOSTERONE	283.165	279.2	300.173	0.315618	C19H24O3	[M+H-H2O]+							GNPS	1	pos	5.47165e+07	5.90725e+07	1.05486e+08
M285T182	NCGC00169593-02_C14H20O6_2-Phenylethyl beta-D-glucopyranoside	285.133	182	284.126	0.225719	C14H20O6	[M+H]+					18997-54-1		GNPS	1	pos	9.61669e+06	9.65975e+06	1.07923e+07
M284T252	NCGC00380108-02!(4E,6E)-2-(hydroxymethyl)-3-(3-methoxy-3-oxopropyl)deca-4,6-dienoic acid	284.162	252.3	284.162	0.25995	C15H24O5	[M]+							GNPS	1	pos	8.74692e+06	9.73026e+06	9.58329e+06
M285T124	MLS001056757-01!	285.146	123.9	302.155	5.05852	C18H23ClN2	[M+H-H2O]+							GNPS	1	pos	2.5862e+07	1.3785e+07	1.3765e+07
M285T659	Methyltestosterone	285.22	659.4	302.225	10.988	C20H30O2	[M+H-H2O]+	Steroids and steroid derivatives	Androstane steroids	C07198		58-18-4	HMDB0015655	GNPS	1	pos	1.2884e+07	9.621e+06	1.91183e+07
M286T72	MLS001074128-01!ALPHA-[1-(T-BUTYLAMINO)ETHYL]-2,5-DIMETHOXYBENZYL ALCOHOL HYDROCHLORIDE	286.152	72	303.16	1.00426	C15H26ClNO3	[M+H-H2O]+							GNPS	1	pos	9.83762e+06	9.24046e+06	5.60935e+06
M287T558	C17-Sphinganine	287.278	558	287.282	15.7667	C17H37NO2	[M]+							GNPS	1	pos	6.44881e+06	7.18897e+06	6.05467e+06
M305T251_1	Entacapone	305.102	251.2	305.101	2.94983	C14H15N3O5	[M]+	Cinnamic acids and derivatives	Hydroxycinnamic acids and derivatives	C07943		130929-57-6	HMDB0012226	GNPS	1	pos	1.25391e+06	1.3139e+06	1.4041e+06
M288T73_3	NCGC00017337-18_C18H27NO3_6-Nonenamide, N-[(4-hydroxy-3-methoxyphenyl)methyl]-8-methyl-, (6E)-	288.192	73.1	305.199	0.139754	C18H27NO3	[M+H-H2O]+					25775-90-0		GNPS	1	pos	2.114e+08	2.18736e+08	2.26498e+08
M289T239	NCGC00385959-01_C15H16N2O4_(2E,11aS)-2-Ethylidene-8-hydroxy-7-methoxy-2,3-dihydro-1H-pyrrolo[2,1-c][1,4]benzodiazepine-5,11(10H,11aH)-dione	289.118	239.2	288.111	0.750585	C15H16N2O4	[M+H]+							GNPS	1	pos	1.74808e+07	2.95216e+07	9.53507e+06
M307T476	ML 236A_120179	307.19	475.7	306.183	0.047814	C18H26O4	[M+H]+					58889-19-3		GNPS	1	pos	2.09603e+07	2.3965e+07	1.98881e+07
M307T494	MLS000028619-01!BUTACAINE149-16-6	307.235	494	306.231	10.4292	C18H30N2O2	[M+H]+							GNPS	1	pos	7.68101e+07	7.5366e+07	7.50107e+07
M290T314	MLS001332568-01!Pro-Amatine3092-17-9	290.103	313.7	290.103	1.15396	C12H19ClN2O4	[M]+							GNPS	1	pos	4.40798e+06	3.01111e+06	5.76891e+06
M290T175	Carbinoxamine Maleate	290.122	174.9	290.119	12.4399	C16H19ClN2O	[M]+							GNPS	1	pos	2.41311e+07	1.63865e+07	6.79695e+06
M291T267	MLS002153238-01!Nimustine hydrochloride42471-28-3	291.048	267.2	308.056	1.35733	C9H14Cl2N6O2	[M+H-H2O]+							GNPS	1	pos	2.07757e+06	2.97326e+06	2.60053e+06
M291T49	MLS000574971-01!	291.067	48.9	308.08	19.8335	C17H12N2O4	[M+H-H2O]+							GNPS	1	pos	1.62962e+06	1.91387e+06	2.08699e+06
M291T329	MLS000728650-01!	291.182	328.7	308.189	1.61621	C20H24N2O	[M+H-H2O]+							GNPS	1	pos	3.30746e+07	2.90725e+07	3.39684e+07
M292T263	(2R,3S)-5-[3-(tert-butylamino)-2-hydroxypropoxy]-1,2,3,4-tetrahydronaphthalene-2,3-diol	292.187	263.3	309.194	0.7723	C17H27NO4	[M+H-H2O]+							GNPS	1	pos	3.28486e+07	3.55e+07	3.71851e+07
M293T190	11,12-Dimethoxydihydrokawain	293.135	190.3	292.328	13.133	C16H20O5	[M+H]+	Organooxygen compounds	Ethers			38146-60-0	HMDB0030767	GNPS	1	pos	2.30298e+07	2.06768e+07	2.90371e+07
M293T285	avobenzone	293.15	284.8	310.157	1.83865	C20H22O3	[M+H-H2O]+					70356-09-1		GNPS	1	pos	4.62832e+07	4.55911e+07	9.07406e+07
M293T240	Ibogaine	293.196	240.3	310.204	4.659	C20H26N2O	[M+H-H2O]+			C09214		83-74-9		GNPS	1	pos	2.08152e+07	2.22835e+07	1.82313e+07
M294T55	stephanthrine	294.149	54.7	293.36	1.17339	C19H19NO2	[M+H]+					22108-99-2/		GNPS	1	pos	5.56526e+08	7.21989e+06	8.07041e+06
M296T206_2	MLS002153415-01!ICI 118,551 hydrochloride72795-19-8	296.169	206.1	313.181	16.284	C17H28ClNO2	[M+H-H2O]+							GNPS	1	pos	5.92954e+06	5.52622e+06	5.92185e+06
M297T136	Spongosine	297.11	136.2	297.107	9.36158	C11H15N5O5	[M]+					24723-77-1		GNPS	1	pos	2.58554e+07	2.76655e+07	2.85098e+07
M299T296	NCGC00381331-01_C16H26O5_Pentanoic acid, 3-methyl-, 5-hydroxy-3-(hydroxymethyl)-6-(1-methylethyl)-2-oxo-3-cyclohexen-1-yl ester	299.185	296.1	298.178	1.0025	C16H26O5	[M+H]+							GNPS	1	pos	4.12887e+06	6.31942e+06	4.17159e+06
M298T344	NCGC00380344-01!(2E,4E)-N-[2-(4-hydroxyphenyl)ethyl]dodeca-2,4-dienamide	298.212	343.9	315.22	0.0162032	C20H29NO2	[M+H-H2O]+							GNPS	1	pos	6.38921e+07	1.76146e+07	7.18887e+07
M299T75	MLS001049137-01!(E)-1-(2,4-dimethoxyphenyl)-3-(4-methoxyphenyl)prop-2-en-1-one	299.134	74.6	298.121	20.4422	C18H18O4	[M+H]+							GNPS	1	pos	8.10563e+06	1.84465e+07	1.72898e+07
M299T425	Geissoschizoline	299.212	424.6	298.204	0.254001	C19H26N2O	[M+H]+			C09197		18397-07-4		GNPS	1	pos	6.29779e+07	6.52627e+07	7.34884e+07
M301T470	LSM-5745	301.293	470.4	318.3	0.776653	C16H15FN2O4	[M+H-H2O]+	Organooxygen compounds	Ethers			127045-41-4/		GNPS	1	pos	1.27118e+08	1.51516e+08	1.71927e+08
M302T441_2	MLS001066334-01!D-erythro-Dihydrosphingosine764-22-7	302.314	441.2	301.298	29.9176	C18H39NO2	[M+H]+							GNPS	1	pos	1.41176e+08	1.59682e+08	2.87786e+08
M321T88	MLS002153151-01!(R,R)-cis-Diethyltetrahydro-2,8-chrysenediol138090-06-9	321.185	88.3	320.178	0.0187057	C22H24O2	[M+H]+							GNPS	1	pos	2.85208e+06	1.42434e+07	2.03381e+07
M305T154	MLS002153156-01!alpha-Methylserotonin maleate salt304-52-9	305.114	154.4	304.107	1.6216	[C15H16N2O5]2-	[M+H]+							GNPS	1	pos	1.30214e+07	1.20607e+07	9.70427e+06
M305T280	NCGC00347819-02!	305.113	280.4	322.121	0.245994	C20H18O4	[M+H-H2O]+							GNPS	1	pos	4.69688e+07	4.23904e+07	4.74548e+07
M305T52	NCGC00347727-02!4,6-dihydroxy-3-(3-hydroxy-2,5-dimethylphenoxy)-5-methoxy-2,5-dimethylcyclohex-2-en-1-one	305.134	52.5	322.142	1.3254	C17H22O6	[M+H-H2O]+							GNPS	1	pos	1.34514e+09	1.40197e+09	1.63976e+09
M305T275	Akuammicine	305.161	274.7	322.168	0.543976	C20H22N2O2	[M+H-H2O]+			C09025		639-43-0		GNPS	1	pos	1.60327e+07	2.00212e+07	1.27962e+07
M305T414	MLS001076525-01!8-CYCLOPENTYL-1,3-DIPROPYLXANTHINE	305.194	413.8	304.19	11.147	C16H24N4O2	[M+H]+							GNPS	1	pos	3.26471e+07	3.95524e+07	3.69895e+07
M305T488_2	Flavoglaucin	305.211	488.4	304.424	1.37858	C19H28O3	[M+H]+	Organooxygen compounds	Carbonyl compounds			523-73-9/		GNPS	1	pos	2.1011e+10	1.84981e+10	2.14073e+10
M307T51	MLS001048976-01!2-(4-hydroxyphenyl)ethyl-trimethylazanium	307.043	50.9	307.043	0.691095	C11H18INO	[M]+							GNPS	1	pos	1.1584e+06	1.25921e+06	951050
M289T431	Fluconazole	289.097	431.2	306.104	1.84713	C13H12F2N6O	[M+H-H2O]+	Benzene and substituted derivatives	Halobenzenes	C07002		86386-73-4	HMDB0014342	mzCloud	1	pos	1.39903e+06	1.99245e+06	5.34572e+06
M307T41_2	Quinidine hydrochloride monohydrate	307.176	41	324.184	0.18228	C20H24N2O2	[M+H-H2O]+							GNPS	1	pos	859973	949749	964741
M308T248_1	MLS002153377-01!1-PIPERIDINYLETHYL-1H-INDOLE-3-CARBOXYLATE HYDROCHLORIDE135938-17-9	308.13	248.4	308.129	2.09135	C16H21ClN2O2	[M]+							GNPS	1	pos	1.52621e+06	1.55388e+06	1.77382e+06
M308T99	NCGC00386110-01_C19H23N3O2_(3S,6S)-3-Methyl-6-{[2-(2-methyl-3-buten-2-yl)-1H-indol-3-yl]methyl}-2,5-piperazinedione	308.171	98.9	325.179	1.92418	C19H23N3O2	[M+H-H2O]+							GNPS	1	pos	2.50842e+06	2.20502e+06	2.96977e+06
M308T230	Dyclonine hydrochloride	308.173	229.7	325.181	0.398529	C18H28ClNO2	[M+H-H2O]+					536-43-6		GNPS	1	pos	1.21397e+07	1.06901e+07	1.3088e+07
M326T415	MLS001195620-01!tolterodine	326.248	415.2	325.241	0.488549	C22H31NO	[M+H]+							GNPS	1	pos	2.47494e+08	2.68215e+08	2.95337e+08
M309T350	makaluvamine D	309.148	350.4	308.139	3.4636	[C18H18N3O2]+	[M+H]+							GNPS	1	pos	3.35846e+07	4.07667e+07	3.22983e+07
M309T307	MLS001332643-01!Benoxinate hydrochloride5987-82-6	309.218	307	308.21	1.07123	C17H28N2O3	[M+H]+							MoNA	1	pos	2.69705e+07	2.67995e+07	2.73451e+07
M310T690	tranilast	310.321	689.6	327.331	10.2023	C18H17NO5	[M+H-H2O]+	Organooxygen compounds	Ethers			53902-12-8/		GNPS	1	pos	2.91818e+06	971321	4.45828e+06
M311T58_1	NCGC00160281-01!9,10-Dimethoxy-6aH-benzo[4,5][1,3]oxazino[2,3-a]isoindole-5,11-dione	311.077	57.8	311.079	6.66238	C17H13NO5	[M]+							GNPS	1	pos	7.41382e+06	9.04019e+06	7.22394e+06
M311T689	3-(4-hydroxyphenyl)-3-oxopropyl beta-D-glucopyranoside	311.315	689.2	328.315	23.5581	C15H20O8	[M+H-H2O]+							GNPS	1	pos	1.77991e+07	1.11702e+07	7.65968e+06
M312T41	iodinated analogue of makaluvone	311.973	40.7	328.978	6.03264	[C11H10IN2O2]+	[M+H-H2O]+							GNPS	1	pos	476707	657153	636080
M312T213	MLS001076677-01!Moban	312.165	212.6	312.16	15.8387	C16H25ClN2O2	[M]+							GNPS	1	pos	1.26731e+07	1.23501e+07	1.38412e+07
M311T427	dienogest	311.184	427.5	311.418	13.9115	C20H25NO2	[M]+	Therapeutics/Prescription Drugs		D03799		c("65928-58-7", "65928-58-7")		mzCloud	1	pos	1.9423e+07	8.82325e+06	8.85845e+06
M313T360_2	MLS001097670-01!	313.176	360.3	330.183	0.71745	C20H26O4	[M+H-H2O]+							GNPS	1	pos	6.70554e+06	1.53732e+06	6.94541e+06
M313T294	tibolone	313.215	293.8	312.446	5.12791	C21H28O2	[M+H]+	Organooxygen compounds	Alcohols and polyols			5630-53-5/		GNPS	1	pos	1.29884e+07	1.69038e+07	2.8356e+07
M314T138	MLS001049027-01!(E)-1-(2-hydroxyphenyl)-3-(3,4,5-trimethoxyphenyl)prop-2-en-1-one	314.114	138.1	314.115	5.80578	C18H18O5	[M]+							GNPS	1	pos	1.55761e+07	1.47449e+07	1.3529e+07
M314T177	56131-49-8	314.143	177.4	314.141	6.8072	C13H22N4O3S	[M]+							GNPS	1	pos	1.98566e+07	1.82885e+07	1.81149e+07
M314T297	MLS001401393-01!ESMOLOL HYDROCHLORIDE	314.148	297.2	331.155	0.00634097	C16H26ClNO4	[M+H-H2O]+							GNPS	1	pos	3.65689e+06	890882	1.16404e+06
M314T229	Amitriptyline HCl	314.166	228.5	313.865	2.23909	C20H23N.HCl	[M+H]+					549-18-8/		GNPS	1	pos	6.41628e+06	6.27151e+06	6.55136e+06
M331T498	(+)-Mahanimbine	331.191	497.7	331.194	8.1524	C23H25NO	[M]+	Indoles and derivatives	Carbazoles	C09220		21104-28-9	HMDB0030318	GNPS	1	pos	1.04848e+07	1.16752e+07	1.00275e+07
M315T86_1	NCGC00347858-02_C19H24O5_2-Propenoic acid, 2-methyl-, (3S,3aR,4S,4aR,7aR,8R,9aR)-2,3,3a,4,4a,5,7a,8,9,9a-decahydro-3,4a,8-trimethyl-2,5-dioxoazuleno[6,5-b]furan-4-yl ester	315.155	86.2	332.162	0.443807	C19H24O5	[M+H-H2O]+					34532-68-8		GNPS	1	pos	2.41309e+07	2.01999e+07	6.54648e+06
M315T317	NCGC00380254-01_C17H21N3O3_10b-Hydroxy-3-isobutyl-6,10b,11,11a-tetrahydro-2H-pyrazino[1',2'_1,5]pyrrolo[2,3-b]indole-1,4(3H,5aH)-dione	315.158	317.4	315.158	0.34417	C17H21N3O3	[M]+							GNPS	1	pos	3.77225e+06	4.10478e+06	4.23206e+06
M315T192	Gibberellin A12	315.192	191.7	332.199	0.742406	C20H28O4	[M+H-H2O]+			C11857	Global and overview maps; Metabolism of terpenoids and polyketides	1164-45-0		GNPS	1	pos	2.43476e+06	2.45842e+06	2.64372e+06
M316T403	MLS001146891-01!113-52-0	316.174	403	316.171	10.3535	C19H25ClN2	[M]+							GNPS	1	pos	2.85051e+07	3.07063e+07	3.12556e+07
M316T90	Saxagliptin	316.2	90.2	315.41	6.1766	C18H25N3O2	[M+H]+	Organooxygen compounds	Alcohols and polyols			361442-04-8	HMDB0015634	GNPS	1	pos	7.5349e+06	5.51015e+06	7.27362e+06
M316T284	Decanoylcarnitine	316.248	283.6	315.449	0.109205	C17H33NO4	[M+H]+	Carboxylic acids and derivatives	Carboxylic acid derivatives			1492-27-9	HMDB0000651	GNPS	1	pos	7.69934e+06	9.4841e+06	7.15197e+06
M335T226	Penicillin G	335.111	226.3	334.099	14.6099	C16H18N2O4S	[M+H]+	Carboxylic acids and derivatives	Amino acids, peptides, and analogues	C05551	Digestive system	61-33-6	HMDB0015186	GNPS	1	pos	5.23048e+06	4.99392e+06	5.17944e+06
M317T75	Mycophenolic acid methyl ester_130118	317.134	74.7	334.142	0.329274	C18H22O6	[M+H-H2O]+					31858-66-9		GNPS	1	pos	8.08239e+07	4.82484e+07	5.33597e+07
M318T329	MLS002153903-01!Piperlongumine20069-09-4	318.133	329	317.126	0.624606	C17H19NO5	[M+H]+							GNPS	1	pos	9.16227e+06	7.92735e+06	1.68201e+06
M334T54	NCGC00384919-01_C19H26O3S_2-Propenoic acid, 3-(methylthio)-, (1R,2R,8aR)-1,2,3,4,6,7,8,8a-octahydro-1,8a-dimethyl-7-(1-methylethylidene)-6-oxo-2-naphthalenyl ester, (2E)-	334.16	54.5	334.16	0.401927	C19H26O3S	[M]+							GNPS	1	pos	1.18839e+07	1.81011e+07	8.02733e+06
M317T360_2	(E)-methyl 11-(5-carbamoyl-4-oxo-1,4-dihydropyridin-2-yl)undec-10-enoate_120104	317.182	359.7	334.189	0.0734973	C18H26N2O4	[M+H-H2O]+					1571877-55-8		GNPS	1	pos	1.64676e+07	1.5996e+07	1.80053e+07
M318T192	MLS001076522-01!REV 5901	318.181	192.2	335.189	0.329875	C22H25NO2	[M+H-H2O]+							GNPS	1	pos	1.82156e+07	2.00475e+07	2.72527e+07
M319T519	MLS001335972-01!5beta-Pregnan-3alpha-ol-20-one128-20-1	319.258	518.8	318.256	17.0907	C21H34O2	[M+H]+							GNPS	1	pos	5.04051e+07	5.2394e+07	7.45316e+07
M319T45	MLS002153177-01!5,6-Dichlorobenzimidazole 1-beta-D-ribofuranoside53-85-0	319.018	45.2	318.017	22.2189	C12H12Cl2N2O4	[M+H]+							GNPS	1	pos	4.38383e+06	4.4886e+06	4.24998e+06
M338T419	MLS001148124-01!	338.249	419	337.244	6.53879	C20H35NOS	[M+H]+							GNPS	1	pos	4.40132e+07	4.69601e+07	4.92616e+07
M322T243	MLS001048924-01!methyl 3-benzoyloxy-8-methyl-8-azabicyclo[3.2.1]octane-4-carboxylate	322.113	242.5	339.124	10.5611	C17H22ClNO4	[M+H-H2O]+							GNPS	1	pos	8.61116e+06	7.30903e+06	6.27073e+06
M322T216	Famciclovir	322.151	216.4	321.332	1.17985	C14H19N5O4	[M+H]+	Carboxylic acids and derivatives	Amino acids, peptides, and analogues			104227-87-4	HMDB0014570	GNPS	1	pos	3.58116e+06	495313	1.83738e+06
M322T407	NCGC00347618-02!3-hydroxy-N-(1-hydroxy-4-methylpentan-2-yl)-5-oxo-6-phenylhexanamide	322.201	407	321.194	0.0485907	C18H27NO4	[M+H]+							GNPS	1	pos	3.07648e+08	3.0727e+08	3.32879e+08
M322T362_2	Rimcazole	322.226	362.2	321.46	6.12572	C21H27N3	[M+H]+	Organonitrogen compounds	Amines					GNPS	1	pos	4.87595e+07	4.50402e+07	3.76464e+07
M323T282_3	Norethindrone acetate	323.196	281.7	340.204	0.105199	C22H28O3	[M+H-H2O]+			C08152		51-98-9		GNPS	1	pos	2.13235e+07	2.25687e+07	2.23012e+07
M324T49	MLS002695974-01!	324.047	48.9	341.054	3.95716	C17H11NO7	[M+H-H2O]+							GNPS	1	pos	4.37664e+06	4.28826e+06	4.4039e+06
M324T208	NCGC00385408-01_C17H17N5O2_3-(1H-Imidazol-4-ylmethyl)-6-(1H-indol-3-ylmethyl)-2,5-piperazinedione	324.146	207.6	323.138	0.306085	C17H17N5O2	[M+H]+							GNPS	1	pos	1.1611e+07	1.09083e+07	1.06895e+07
M324T271	MLS002693953-01!N-(8-hydroxy-6-methoxy-2-phenyl-4,4a,6,7,8,8a-hexahydropyrano[3,2-d][1,3]dioxin-7-yl)acetamide	324.144	270.5	323.137	1.12108	C16H21NO6	[M+H]+							GNPS	1	pos	8.23859e+06	8.0254e+06	7.9188e+06
M325T446	MLS002154259-01!BUPIVACAINE HYDROCHLORIDE	325.208	446	324.197	11.3244	C18H29ClN2O	[M+H]+							GNPS	1	pos	3.25057e+07	1.05639e+07	2.61667e+07
M324T566	MLS002207185-01!Ile-Pro-Ile90614-48-5	324.224	565.5	341.231	1.47283	C17H31N3O4	[M+H-H2O]+							GNPS	1	pos	548528	698341	780796
M325T279_1	MLS000737546-01!	325.129	278.7	325.131	8.32928	C19H19NO4	[M]+							GNPS	1	pos	2.84414e+06	2.88038e+06	1.58378e+07
M325T246	NCGC00380428-01!4-hydroxy-5-methyl-3-[2-methyl-1-(4-methyl-5-oxooxolan-2-yl)but-3-en-2-yl]chromen-2-one	325.139	246.5	342.147	0.276202	C20H22O5	[M+H-H2O]+							GNPS	1	pos	3.83171e+07	4.0291e+07	1.16921e+07
M325T352	Mecillinam	325.147	351.8	325.146	2.76798	C15H23N3O3S	[M]+			C21545		32887-01-7		GNPS	1	pos	2.85719e+07	4.61139e+07	4.68937e+07
M326T234_1	MLS000863578-01!7-[(E)-3-methyl-4-(4-methyl-5-oxo-2H-furan-2-yl)but-2-enoxy]chromen-2-one	326.116	233.9	326.115	2.38051	C19H18O5	[M]+							GNPS	1	pos	2.84633e+06	3.31389e+06	3.05072e+06
M326T234_2	NCGC00347760-02![5-acetyloxy-3-(hydroxymethyl)-2-oxo-6-propan-2-ylcyclohex-3-en-1-yl] 3-methylbutanoate	326.173	233.6	326.173	0.494976	C17H26O6	[M]+							GNPS	1	pos	7.60793e+07	2.85476e+07	2.87039e+07
M326T104	MLS000863279-01!	326.18	104.4	343.191	13.1446	C18H30ClNO3	[M+H-H2O]+							GNPS	1	pos	1.15003e+07	1.01812e+07	1.02958e+07
M344T307	Piperolein B	344.222	306.9	343.215	0.232992	C21H29NO3	[M+H]+	Benzodioxoles				30505-89-6	HMDB0030340	GNPS	1	pos	1.53981e+07	1.75954e+07	2.49017e+07
M327T262	3',5'-cyclic GMP(1-)	327.191	262	344.197	2.54897	C10H11N5O7P	[M+H-H2O]+	Organooxygen compounds	Alcohols and polyols					GNPS	1	pos	1.80048e+07	2.7447e+07	4.8318e+07
M328T48_2	MLS000701317-01!3-allyl-5-{[5-(4-fluorophenyl)-2-furyl]methylene}-2-thioxo-1,3-thiazolidin-4-one	328.019	48	345.029	8.58134	C17H12FNO2S2	[M+H-H2O]+							GNPS	1	pos	5.84264e+06	7.15796e+06	7.16518e+06
M329T584	Nevaltophin_A	329.221	583.9	346.226	7.5669	C20H30N2O3	[M+H-H2O]+							MoNA	1	pos	5.91645e+06	3.91367e+06	3.94324e+06
M330T252	NCGC00385950-01_C16H26O7_(2,6,6-Trimethyl-4-oxo-2-cyclohexen-1-yl)methyl beta-D-glucopyranoside	330.168	251.6	330.168	0.141831	C16H26O7	[M]+							GNPS	1	pos	1.59063e+07	1.45559e+07	1.50938e+07
M331T415	MLS001076270-01!21-HYDROXYPROGESTERONE64-85-7	331.227	415.2	330.219	0.515719	C21H30O3	[M+H]+							GNPS	1	pos	1.7145e+08	1.57399e+08	1.75984e+08
M331T397	NCGC00180485-03_C21H32O4_(5beta,8alpha,9beta,10alpha,13alpha)-18-Methoxy-18-oxokauran-17-oic acid	331.223	397.1	348.23	0.0769996	C21H32O4	[M+H-H2O]+							GNPS	1	pos	3.08953e+07	1.44576e+07	2.68541e+07
M350T293	MLS001076294-01!VINPOCETINE	350.2	293.2	350.199	0.205391	C22H26N2O2	[M]+							GNPS	1	pos	6.56091e+07	5.48515e+07	4.1045e+07
M333T286	NCGC00347875-02!2,4-bis(3-methylbut-2-enyl)-5-(2-phenylethyl)benzene-1,3-diol	333.217	286.5	350.225	0.438753	C24H30O2	[M+H-H2O]+							GNPS	1	pos	3.58017e+07	3.94859e+07	3.40518e+07
M334T92	MLS001142775-01!	334.186	92	351.195	3.71961	C21H25N3O2	[M+H-H2O]+							GNPS	1	pos	3.62388e+06	1.32128e+07	1.78958e+07
M336T46	MLS001240217-01!3-[4-(Thiazol-2-ylsulfamoyl)-phenylcarbamoyl]-acrylic acid	335.999	46	353.014	23.1502	C13H11N3O5S2	[M+H-H2O]+							GNPS	1	pos	1.9826e+06	2.02496e+06	2.0322e+06
M336T204	MLS001304028-01!	336.015	203.6	353.022	0.80575	C16H13Cl2NO4	[M+H-H2O]+							GNPS	1	pos	169608	104191	21094.7
M336T92	putative analog of epipyridone	336.192	92.1	353.199	0.177649	C22H27NO3	[M+H-H2O]+							GNPS	1	pos	7.55997e+06	6.22779e+06	5.91829e+06
M337T170	MLS000859938-01!8-(p-Sulfophenyl)theophylline hydrate	337.058	169.6	354.063	6.31592	C13H14N4O6S	[M+H-H2O]+							GNPS	1	pos	1.60895e+06	818364	848088
M356T116	MLS001304065-01!	356.151	115.7	355.145	3.69507	C20H22ClN3O	[M+H]+							GNPS	1	pos	3.72916e+07	6.63083e+07	6.94425e+07
M338T53	Perivine	338.164	52.9	338.163	3.12699	C20H22N2O3	[M]+					2673-40-7		GNPS	1	pos	1.45553e+06	1.48385e+06	1.74053e+06
M338T247	MLS001142950-01!	338.184	246.8	337.179	7.99263	C20H23N3O2	[M+H]+							GNPS	1	pos	3.974e+06	3.71636e+06	3.37361e+06
M339T237	MLS001075495-01!	339.158	237.4	339.158	2.33382	C19H21N3O3	[M]+							GNPS	1	pos	2.11784e+07	2.16221e+06	4.25823e+07
M339T479	idebenone	339.216	479.4	338.438	0.589771	C19H30O5	[M+H]+	Organooxygen compounds	Alcohols and polyols			58186-27-9/		GNPS	1	pos	1.79889e+08	1.60028e+08	1.91034e+08
M340T35	MLS002222242-01!671200	340.24	35.1	339.231	5.7649	C21H29N3O	[M+H]+							GNPS	1	pos	8.63609e+06	1.66623e+07	4.67891e+06
M339T92_2	MLS001056778-01!	339.24	91.8	356.246	2.22773	C22H32N2O2	[M+H-H2O]+							GNPS	1	pos	7.46608e+06	5.91093e+06	8.19311e+06
M340T419	Cinacalcet	340.163	418.6	357.17	0.880977	C22H22F3N	[M+H-H2O]+	Naphthalenes				226256-56-0	HMDB15147	GNPS	1	pos	1.38323e+07	1.47141e+07	1.3228e+07
M358T423	Putative (3-hydroxyoctadecanoyl)glycine	358.295	423.3	357.288	1.91108	C20H39NO4	[M+H]+							GNPS	1	pos	3.26801e+07	3.69157e+07	3.69528e+07
M357T478	BALSALAZIDE	357.318	477.9	357.318	0.279863	C17H15N3O6	[M]+	Carboxylic acids and derivatives	Carboxylic acid derivatives					GNPS	1	pos	1.24658e+08	8.95026e+07	7.42384e+07
M341T48	Pesticide3_Triflumuron_C15H10ClF3N2O3_Benzamide, 2-chloro-N-[[[4-(trifluoromethoxy)phenyl]amino]carbonyl]-	341.026	47.8	358.033	2.13907	C15H10ClF3N2O3	[M+H-H2O]+					64628-44-0		GNPS	1	pos	231547	196668	258225
M342T48	Sertraline HCl	342.057	48.1	342.691	2.51016	C17H18Cl3N	[M+H]+	Organonitrogen compounds	Amines			79559-97-0/		GNPS	1	pos	346669	547214	274201
M342T45_2	LEVOSULPIRIDE	342.148	45.4	341.426	1.47076	C15H23N3O4S	[M+H]+	Organooxygen compounds	Ethers			23672-07-3/		GNPS	1	pos	6.74407e+06	7.40906e+06	6.77007e+06
M342T254	MLS001048961-01!2-(3,4-dimethoxyphenyl)-N-[2-(3,4-dimethoxyphenyl)ethyl]acetamide	342.167	254.5	359.173	3.10112	C20H25NO5	[M+H-H2O]+							GNPS	1	pos	1.42593e+07	1.15097e+07	1.28123e+07
M343T262	MLS001401458-01!Buflomedil HCl35543-24-9	343.155	261.6	343.155	0.104886	C17H26ClNO4	[M]+							GNPS	1	pos	2.34711e+07	1.87749e+07	1.86369e+07
M343T408	CocamidoprpylBetaine	343.295	408.5	342.288	0.638156	C19H38N2O3	[M+H]+							GNPS	1	pos	5.77721e+07	4.46035e+07	5.00258e+07
M344T413	NCGC00386063-01_C21H28O4_	344.208	412.6	344.199	26.265	C21H28O4	[M]+							GNPS	1	pos	1.17232e+07	1.32275e+07	8.37845e+06
M345T47_3	MLS000859959-01!1,3-PBIT dihydrobromide	345.017	47.5	362.023	3.13982	C12H19BrN4S2	[M+H-H2O]+							GNPS	1	pos	1.40561e+06	1.4611e+06	1.32692e+06
M363T485	Secoisolariciresinol	363.182	484.7	362.173	5.19147	C20H26O6	[M+H]+	Dibenzylbutane lignans	Dibenzylbutanediol lignans	C18167	Biosynthesis of other secondary metabolites; Global and overview maps	29388-59-8	HMDB0013692	GNPS	1	pos	5.76702e+06	7.32796e+06	8.65823e+06
M346T156	MLS002222273-01!	346.193	156.4	345.186	0.525152	C21H28ClNO	[M+H]+							GNPS	1	pos	5.3216e+06	4.89669e+06	4.82532e+06
M347T255	MLS001140466-01!(6,7-dimethoxy-3,4-dihydro-1H-isoquinolin-2-yl)-(2,3-dimethyl-1H-indol-5-yl)methanone	347.171	254.8	364.179	0.744959	C22H24N2O3	[M+H-H2O]+							GNPS	1	pos	4.54817e+07	3.4417e+07	3.15746e+07
M347T222	MLS001076478-01!	347.165	222.2	347.165	1.17164	C20H26ClNO2	[M]+							GNPS	1	pos	9.54879e+06	3.46488e+07	9.55147e+06
M347T97_1	NCGC00169423-02_C20H28O6_(2aS,5aR,7R,8aR)-6-Hydroxy-6-[2-(2-hydroxy-5-oxo-2,5-dihydro-3-furanyl)ethyl]-2a,5a,7-trimethyldecahydro-2H-naphtho[1,8-bc]furan-2-one	347.181	97	364.189	0.418755	C20H28O6	[M+H-H2O]+							GNPS	1	pos	6.52311e+06	6.06999e+06	7.16188e+06
M348T76	biperiden hydrochloride	348.214	76	347.922	13.8758	C21H30ClNO	[M+H]+	Organooxygen compounds	Alcohols and polyols			1235-82-1/		GNPS	1	pos	5.30056e+07	8.75308e+07	8.12331e+07
M349T163	Serpentine	349.154	163.4	349.404	1.34311	C21H21N2O3	[M]+							GNPS	1	pos	4.81225e+06	3.03354e+06	3.37825e+06
M350T223	MLS001158988-01!(3S)-N-[(2R)-1-[(4-methoxyphenyl)methylamino]-1-oxopropan-2-yl]-1,2,3,4-tetrahydroisoquinoline-3-carboxamide	350.181	223.2	367.19	3.30589	C21H25N3O3	[M+H-H2O]+							GNPS	1	pos	3.38439e+06	3.40206e+06	1.55228e+06
M351T240_1	MLS001148649-01!298-57-7	351.218	240.3	368.225	0.327136	C26H28N2	[M+H-H2O]+							GNPS	1	pos	1.27144e+07	1.12394e+07	1.13297e+07
M368T331	MLS002154153-01!Perindopril82834-16-0	368.234	330.9	368.231	8.35847	C19H32N2O5	[M]+							GNPS	1	pos	2.40292e+08	1.8348e+08	2.25708e+08
M351T502	NCGC00160223-01!3,16,17-trihydroxy-17-acetyl-androstane	351.255	501.5	350.246	4.59619	C21H34O4	[M+H]+							GNPS	1	pos	6.51892e+07	1.10102e+08	9.8936e+07
M351T546	NCGC00385006-01_C25H36O2_Dicyclopenta[a,d]cycloocten-3(3aH)-one, 7-[(2Z)-1,5-dimethyl-2,4-hexadien-1-yl]-6,6a,7,8,9,9a,10,10a-octahydro-4-(hydroxymethyl)-1,9a-dimethyl-, (4E,6aS,7R,9aR,10aS)-	351.264	546.2	368.272	0.0102715	C25H36O2	[M+H-H2O]+							GNPS	1	pos	2.03423e+07	4.43373e+07	2.55867e+07
M370T475	CILOSTAZOL	370.223	474.5	369.216	1.75868	C20H27N5O2	[M+H]+					73963-72-1		GNPS	1	pos	5.69938e+08	5.95916e+08	5.38659e+08
M353T496_1	Lipoxin B4	353.233	496.1	352.225	0.634143	C20H32O5	[M+H]+	Fatty Acyls	Eicosanoids	C06315	Lipid metabolism	98049-69-5/92950-25-9	HMDB0005082	GNPS	1	pos	2.37533e+08	2.6661e+08	2.58071e+08
M352T665	Lansoprazole	352.358	665.1	369.363	9.20654	C16H14F3N3O2S	[M+H-H2O]+	Organooxygen compounds	Ethers			103577-45-3	HMDB0005008	GNPS	1	pos	2.04811e+06	1.11107e+06	4.46767e+06
M353T125	MLS002472955-01!(E)-1-[3-(2-hydroperoxy-3-methylbut-3-enyl)-2-hydroxy-4-methoxyphenyl]-3-(4-hydroxyphenyl)prop-2-en-1-one	353.136	124.8	370.142	4.23513	C21H22O6	[M+H-H2O]+							GNPS	1	pos	9.53851e+06	1.18663e+07	9.35389e+06
M354T47	amorolfine hydrochloride	353.969	47.5	353.97	1.69506	C21H36ClNO	[M]+	Organooxygen compounds	Ethers			78613-38-4/		GNPS	1	pos	92277.3	97473.6	67257.2
M355T415_3	MLS002207118-01!Pheniramine maleate salt132-20-7	355.167	415.4	354.159	1.88547	[C20H22N2O4]2-	[M+H]+							GNPS	1	pos	3.59545e+07	1.97145e+08	1.05749e+08
M356T47	MLS000860022-01!R(+)-IAA-94	356.054	47.5	356.058	12.679	C17H18Cl2O4	[M]+							GNPS	1	pos	482713	295431	150621
M356T157	MLS001240193-01!1-(2,3-Dihydro-benzo[1,4]dioxin-6-yl)-3-(3-phenyl-pyrrolidin-1-yl)-propan-1-one	356.139	157.2	373.144	4.94945	C21H24ClNO3	[M+H-H2O]+							GNPS	1	pos	4.76076e+06	3.8515e+06	3.03605e+06
M356T360	NCGC00381117-01!2-amino-4-hydroxy-5-[[1-(4-methoxy-6-oxopyran-2-yl)-3-methylbutyl]amino]-5-oxopentanoic acid	356.159	360	356.158	0.41805	C16H24N2O7	[M]+							GNPS	1	pos	1.92419e+07	1.62341e+07	8.48072e+06
M356T73	MLS000107485-01!Fluanisone	356.193	73.1	356.19	7.56259	C21H25FN2O2	[M]+							GNPS	1	pos	1.81439e+06	1.85657e+06	2.25967e+06
M356T353	NCGC00380990-01!(2E,4E)-12-hydroxy-13-(hydroxymethyl)-14-methoxy-3,5,7-trimethyl-14-oxotetradeca-2,4-dienoic acid	356.221	352.7	356.22	1.99667	C19H32O6	[M]+							GNPS	1	pos	4.84222e+07	3.37399e+07	3.96356e+07
M358T220	MLS002153146-01!MK-912 hydrate	358.164	219.8	375.171	0.779665	C20H26ClN3O2	[M+H-H2O]+							GNPS	1	pos	1.02477e+07	1.05243e+07	1.47543e+07
M358T510	Myrocin A	358.379	509.8	358.385	17.8582	C20H22O6	[M]+	Organooxygen compounds	Alcohols and polyols					GNPS	1	pos	7.13884e+07	1.15584e+08	8.90299e+07
M359T299_2	MLS001140359-01!1-[2-(4,7-dimethyl-2-oxochromen-5-yl)oxyacetyl]piperidine-4-carboxamide	359.161	299.2	358.153	1.25904	C19H22N2O5	[M+H]+							GNPS	1	pos	1.29663e+07	9.09614e+06	2.64228e+07
M359T468	Ochropposinine	359.234	468.2	358.475	4.12316	C21H30N2O3	[M+H]+							GNPS	1	pos	3.10365e+07	3.16428e+07	2.71844e+07
M360T271_1	Enrofloxacin	360.174	271.4	359.395	5.28694	C19H22FN3O3	[M+H]+	Carboxylic acids and derivatives	Amino acids, peptides, and analogues			93106-60-6	HMDB0029861	GNPS	1	pos	1.46189e+07	1.43032e+07	1.45705e+07
M362T258	MLS002153286-01!L-745,870 hydrochloride	362.107	258.5	362.107	0.270639	C18H20Cl2N4	[M]+							GNPS	1	pos	5.28191e+06	4.35059e+06	4.21624e+06
M362T90	Dibucaine (Cinchocaine) HCl	362.195	89.9	379.203	0.0576485	C20H30ClN3O2	[M+H-H2O]+					85-79-0		GNPS	1	pos	1.21527e+07	1.2256e+07	9.80429e+06
M364T233	MLS001076118-01!TIAPRIDE HYDROCHLORIDE	364.123	233.3	364.122	1.49411	C15H25ClN2O4S	[M]+							GNPS	1	pos	2.18855e+06	2.14384e+06	2.16238e+06
M364T138	NCGC00380956-01!(E)-9-hydroxy-6-[3,4,5-trihydroxy-6-(hydroxymethyl)oxan-2-yl]oxydec-4-enoic acid	364.175	137.6	364.173	4.02972	C16H28O9	[M]+							GNPS	1	pos	1.05366e+07	9.62127e+06	1.06535e+07
M364T97	Bumetanide	364.112	97.2	364.416	8.25994	C17H20N2O5S	[M]+	Benzene and substituted derivatives	Diphenylethers	C06859		28395-03-1	HMDB0015024	mzCloud	1	pos	1.17579e+07	1.0036e+07	1.14493e+07
M365T398	Peramivir Trihydrate	365.236	398.3	382.243	3.2433	C15H34N4O7	[M+H-H2O]+					1041434-82-5		GNPS	1	pos	4.97267e+07	3.15527e+07	1.64483e+07
M366T261_1	Peniprequinolone_120176	366.167	261.4	383.173	2.07856	C22H25NO5	[M+H-H2O]+					328556-06-5		GNPS	1	pos	6.29472e+07	2.29335e+07	4.98148e+07
M366T42	MLS001056780-01!A-77636 hydrochloride	366.186	42.1	365.176	7.78993	C20H28ClNO3	[M+H]+							GNPS	1	pos	85661.4	82673	15700.3
M367T628	Geissolaevine	367.379	627.5	366.368	11.2255	C20H18N2O5	[M+H]+							GNPS	1	pos	449269	1.05408e+06	564342
M367T72	MLS002153398-01!ZM 39923 hydrochloride58753-54-1	367.17	72	367.17	0.250925	C23H26ClNO	[M]+							GNPS	1	pos	4.50557e+06	4.60713e+06	1.69652e+06
M367T238	Rhyncophylline	367.197	238.4	384.205	0.452073	C22H28N2O4	[M+H-H2O]+			C09236		76-66-4		GNPS	1	pos	2.86205e+07	2.91389e+07	2.97478e+07
M368T184	NCGC00160189-01!8-OXO-PSEUDOPALMATINE	368.154	184.2	367.142	12.0907	C21H21NO5	[M+H]+							GNPS	1	pos	1.70118e+06	1.52246e+06	1.82051e+06
M368T55	MLS002172447-01!p-Fluorohexahydro-sila-difenidol hydrochloride	368.192	55.3	385.2	3.15897	C20H33ClFNOSi	[M+H-H2O]+							GNPS	1	pos	2.30702e+07	2.44436e+07	2.69043e+07
M368T249	Nevaltophin_D	368.228	249.3	385.237	2.46546	C22H31N3O3	[M+H-H2O]+							GNPS	1	pos	4.03185e+07	1.41407e+07	5.94616e+07
M368T592	2,7-dihydroxyapogeissoschizine	368.425	592	368.427	4.88566	C21H24N2O4	[M]+							GNPS	1	pos	1.30342e+07	1.16361e+07	3.56568e+07
M369T67	MLS000860018-01!(+_-)-6-Chloro-PB hydrobromide	369.012	66.8	369.013	4.11522	C16H17BrClNO2	[M]+							GNPS	1	pos	254982	186635	39327.5
M369T80	MLS001049107-01!	369.06	79.8	386.064	11.2501	C19H14O9	[M+H-H2O]+							GNPS	1	pos	4.83054e+06	4.18251e+06	4.73231e+06
M369T349	Corynantheidine	369.218	348.8	368.469	1.70968	C22H28N2O3	[M+H]+	Carboxylic acids and derivatives	Amino acids, peptides, and analogues			23407-35-4/		GNPS	1	pos	2.18645e+07	2.28973e+07	2.1177e+07
M386T544_2	LSM-4387	386.312	544.4	386.31	5.69488	C19H14O9	[M]+	Carboxylic acids and derivatives	Carboxylic acid derivatives					GNPS	1	pos	8.70245e+06	8.97859e+06	1.25356e+07
M370T87	MLS001140927-01!4-[[[2-(4-ethyl-2-oxochromen-7-yl)oxyacetyl]amino]methyl]cyclohexane-1-carboxylic acid	370.161	87.2	387.168	0.665872	C21H25NO6	[M+H-H2O]+							GNPS	1	pos	2.11969e+06	2.52766e+06	1.67156e+06
M388T458	MLS001077346-01!TAMOXIFEN, 4-HYDROXY-, (Z)-	388.228	458.4	387.22	1.01701	C26H29NO2	[M+H]+							GNPS	1	pos	6.98906e+07	7.2244e+07	7.65077e+07
M387T328_4	URAPIDIL HYDROCHLORIDE	387.227	328.1	387.227	0.102751	C20H29N5O3	[M]+							GNPS	1	pos	3.0213e+07	2.78598e+07	2.50041e+07
M371T47_2	MLS000860082-01!Chloroethylclonidine dihydrochloride	371.039	47.5	370.029	7.99567	C13H18Cl4N4	[M+H]+							GNPS	1	pos	2.80485e+06	2.49974e+06	2.44908e+06
M371T97	MLS002154197-01!Zimelidine dihydrochloride monohydrate61129-30-4	371.054	97.4	370.045	5.31179	C16H20BrClN2O	[M+H]+							GNPS	1	pos	1.11732e+06	398361	206975
M372T47_2	Oroidine	372.028	47.5	389.046	29.4763	C11H11Br2N5O	[M+H-H2O]+	Carboxylic acids and derivatives	Carboxylic acid derivatives			34649-22-4/		GNPS	1	pos	680648	678146	551707
M372T291	NCGC00384741-01_C19H32O7_2-Cyclohexen-1-one, 3-[3-(beta-D-glucopyranosyloxy)butyl]-2,4,4-trimethyl-	372.215	290.9	372.215	0.00903779	C19H32O7	[M]+							GNPS	1	pos	1.72063e+06	2.01685e+06	2.29449e+06
M373T48	MLS002153247-01!Meloxicam sodium salt hydrate	373.024	47.8	373.017	19.3228	C14H12N3NaO4S2	[M]+							GNPS	1	pos	198683	96092.2	132227
M374T345_2	Vistaril Pamoate	374.18	345.3	374.176	10.1401	C21H27ClN2O2	[M]+							GNPS	1	pos	1.80506e+07	1.84281e+07	1.62118e+07
M374T120	MLS001148159-01!METHYLPREDNISOLONE	374.204	119.7	374.209	14.7622	C22H30O5	[M]+							GNPS	1	pos	1.97831e+06	1.27713e+06	1.76974e+06
M392T355_1	NCGC00380319-01_C22H33NO5_6,6,9a-Trimethyl-3-oxo-1,3,5,5a,6,7,8,9,9a,9b-decahydronaphtho[1,2-c]furan-9-yl N-acetylvalinate	392.243	355.2	391.236	0.894455	C22H33NO5	[M+H]+							GNPS	1	pos	1.15976e+08	1.16342e+08	1.44184e+08
M375T114	NCGC00385109-01_C21H28O7_(10Z)-6-Formyl-10-(hydroxymethyl)-5-methoxy-3-methylene-2-oxo-2,3,3a,4,5,8,9,11a-octahydrocyclodeca[b]furan-4-yl 2-methylbutanoate	375.176	114.4	392.184	0.615081	C21H28O7	[M+H-H2O]+							GNPS	1	pos	4.90456e+07	4.91932e+07	4.834e+07
M375T368_2	Dexamethasone	375.192	368.2	392.2	0.9755	C22H29FO5	[M+H-H2O]+	Steroids and steroid derivatives	Hydroxysteroids	C15643		50-02-2	HMDB0015364	GNPS	1	pos	5.41144e+07	3.11374e+08	4.02251e+07
M393T355	NCGC00380670-01_C19H36O8_[5-Hydroxy-2-(3-hydroxybutyl)-3,3-dimethylcyclohexyl]methyl beta-D-glucopyranoside	393.248	355.1	392.241	0.23932	C19H36O8	[M+H]+							GNPS	1	pos	2.33447e+07	2.2801e+07	2.36257e+07
M377T97	NCGC00384982-01!3,9,10-trihydroxy-4-(methoxymethyl)-1,7-dimethyl-6-oxobenzo[b][1,4]benzodioxepine-2-carboxylic acid	377.089	96.6	376.079	4.75196	C18H16O9	[M+H]+							GNPS	1	pos	1.40618e+08	1.12493e+08	1.992e+08
M377T306	NCGC00380679-01![2,3-dihydroxy-1-(7-methoxy-2-oxochromen-6-yl)-3-methylbutyl] 3-methylbut-2-enoate	377.159	305.8	376.152	0.474887	C20H24O7	[M+H]+							GNPS	1	pos	9.34221e+07	9.66877e+07	5.51799e+07
M394T333_1	MLS001142707-01!	394.2	333.2	394.2	1.24478	C22H26N4O3	[M]+							GNPS	1	pos	8.44649e+06	8.89433e+06	6.2941e+06
M378T133	Naltrexone HCl	378.142	133.3	377.863	12.8574	C20H24ClNO4	[M+H]+					16676-29-2/		GNPS	1	pos	1.61643e+07	1.59848e+07	1.33968e+07
M378T56	Phentolamine mesilate	378.149	56.4	377.141	3.42929	C18H23N3O4S	[M+H]+					65-28-1		GNPS	1	pos	9.45735e+06	7.08689e+06	1.08847e+07
M378T396_1	MLS000860015-01!YS-035 hydrochloride	378.178	395.7	395.186	1.59216	C21H30ClNO4	[M+H-H2O]+							GNPS	1	pos	3.75155e+07	3.51677e+07	3.41967e+07
M378T396_2	MLS001076321-01!	378.191	395.9	395.201	5.47684	C23H26FN3O2	[M+H-H2O]+							GNPS	1	pos	1.13567e+08	1.23851e+08	1.22069e+08
M379T47_2	MLS001076545-01!TRICHLOROMETHIAZIDE	378.892	47.4	378.902	27.3977	C8H8Cl3N3O4S2	[M]+							GNPS	1	pos	9.96767e+06	1.01342e+07	1.00033e+07
M379T233	ambrisentan	379.165	233	378.422	1.14247	C22H22N2O4	[M+H]+					177036-94-1/		GNPS	1	pos	3.67991e+06	3.48889e+06	3.28854e+06
M379T97	NCGC00384781-01!2-[6-(3,4-dihydroxy-2-methylidenebutanoyl)oxy-4-ethenyl-2-hydroxy-3-(3-hydroxyprop-1-en-2-yl)-4-methylcyclohexyl]prop-2-enoic acid	379.171	97.4	396.178	0.833776	C20H28O8	[M+H-H2O]+							GNPS	1	pos	3.87824e+06	2.54315e+06	1.37618e+06
M379T255_2	Pleiocarpine	379.198	255.1	396.205	2.17993	C23H28N2O4	[M+H-H2O]+					559-52-4		GNPS	1	pos	7.93954e+06	5.85161e+06	5.52081e+06
M380T159	MLS001076859-01!	380.119	159.3	397.126	1.59924	C21H20FN3O2S	[M+H-H2O]+							GNPS	1	pos	3.08116e+06	3.35144e+06	3.03068e+06
M380T234	MLS001142441-01!(2S)-N-(4-ethoxyphenyl)-5-oxo-1-(3-oxo-1H-2-benzofuran-1-yl)pyrrolidine-2-carboxamide	380.135	233.8	380.137	6.63381	C21H20N2O5	[M]+							GNPS	1	pos	2.04156e+06	2.37203e+06	1.8424e+06
M380T227	NCGC00386057-01_C19H28N2O6_1-{5-O-[(2E)-3,7-Dimethyl-2,6-octadien-1-yl]pentofuranosyl}-2,4(1H,3H)-pyrimidinedione	380.195	227	380.195	0.166715	C19H28N2O6	[M]+							GNPS	1	pos	7.49119e+06	2.58935e+06	2.65223e+06
M381T54	NCGC00347530-02_C20H30O8_Picras-4-en-16-one, 1,2,11,12,14,15-hexahydroxy-, (1beta,2alpha,9xi,11beta,12alpha,15beta)-	381.187	54.3	398.194	0.435692	C20H30O8	[M+H-H2O]+							GNPS	1	pos	7.46325e+06	2.18279e+06	8.58971e+06
M399T427	MLS001049060-01!N-[2-(1H-indol-3-yl)ethyl]hexadecanamide	399.338	427.3	398.33	1.52762	C26H42N2O	[M+H]+							GNPS	1	pos	4.54496e+07	5.5151e+07	5.6499e+07
M382T45	MLS002154241-01!Scopolamin-N-oxide hydrobromide6106-81-6	382.059	45.5	399.068	3.92846	C17H22BrNO5	[M+H-H2O]+							GNPS	1	pos	2.94772e+06	2.89469e+06	2.56735e+06
M384T251_1	MLS001401388-01!FENOLDOPAM MESYLATE	384.062	250.9	401.07	1.69775	C17H20ClNO6S	[M+H-H2O]+							GNPS	1	pos	2.29281e+06	2.39625e+06	2.65553e+06
M385T362_1	NCGC00386084-01_C23H32N2O3_	385.248	361.8	384.241	0.69795	C23H32N2O3	[M+H]+							GNPS	1	pos	3.16131e+08	3.2879e+08	3.47739e+08
M384T130	NCGC00380397-01_C25H39NO3_(7E)-3-Isobutyl-13-methoxy-4,5,8-trimethyl-3,3a,4,6a,9,10,11,12,13,14-decahydro-1H-cycloundeca[d]isoindole-1,15(2H)-dione	384.286	129.7	401.293	0.624254	C25H39NO3	[M+H-H2O]+							GNPS	1	pos	8.17779e+06	8.47844e+06	9.6877e+06
M402T624	NCGC00160316-01!6,7-didehydro-26,28didemethyl-16,28-secosolanidan-3,16-diol	402.339	623.9	401.329	4.58416	C26H43NO2	[M+H]+							GNPS	1	pos	3.01662e+07	2.97187e+07	3.59046e+07
M385T48	discorhabdin G	385.042	47.8	384.034	1.32131	[C18H15BrN3O2]+	[M+H]+							GNPS	1	pos	38657.3	29388	46133.2
M385T411	MLS002153162-01!(-)-N6-(2-Phenylisopropyl)adenosine38594-96-6	385.175	411	385.175	1.02754	C19H23N5O4	[M]+							GNPS	1	pos	2.5602e+07	3.96986e+07	2.73939e+07
M385T243	Dehydrocholic acid	385.233	242.7	402.241	0.171325	C24H34O5	[M+H-H2O]+			C13154		81-23-2		GNPS	1	pos	7.54316e+06	5.27549e+06	5.20556e+06
M386T48	MLS002154042-01!Phthalylsulfathiazole85-73-4	386.027	47.8	403.03	12.1014	C17H13N3O5S2	[M+H-H2O]+							GNPS	1	pos	1.91346e+06	1.56549e+06	1.97141e+06
M386T412	MLS000859964-01!N6-2-(4-Aminophenyl)ethyladenosine	386.169	411.6	386.17	2.72726	C18H22N6O4	[M]+							GNPS	1	pos	1.44811e+07	1.66591e+07	1.5876e+07
M386T125	MLS001056593-01!	386.165	124.7	386.163	4.29204	C24H22N2O3	[M]+							GNPS	1	pos	2.23041e+06	1.92336e+06	1.96304e+06
M386T191	Fiscalin B_130006	386.174	190.8	386.174	1.75036	C23H22N4O2	[M]+					149008-35-5		GNPS	1	pos	1.02827e+07	1.00391e+07	9.09884e+06
M386T293	NCGC00179830-03!2-[5-[2-[2-[5-(2-hydroxypropyl)oxolan-2-yl]propanoyloxy]propyl]oxolan-2-yl]propanoic acid	386.229	293.1	386.23	4.53987	C20H34O7	[M]+							GNPS	1	pos	1.13607e+06	1.02037e+06	1.09567e+06
M387T45_1	NCGC00381015-01!2-(3,5-dichloro-2-hydroxy-6-methoxy-4-methylbenzoyl)-3,5-dihydroxybenzoic acid	387.007	45.2	385.996	8.30972	C16H12Cl2O7	[M+H]+							GNPS	1	pos	66066.1	128011	53924.2
M405T58	MLS000697638-01!	405.153	57.7	404.147	2.69954	C21H24O8	[M+H]+							GNPS	1	pos	1.86042e+08	1.70606e+08	8.98357e+06
M387T144_1	Fragransin B2	387.176	143.9	404.184	0.337702	C22H28O7	[M+H-H2O]+	Furanoid lignans	Tetrahydrofuran lignans			112572-55-1	HMDB0038953	GNPS	1	pos	5.41476e+08	9.27324e+07	1.25398e+08
M387T400	MLS000736869-01!	387.228	400	386.221	0.68838	C22H30N2O4	[M+H]+							GNPS	1	pos	2.21488e+08	2.3505e+08	2.72571e+08
M389T336_1	NCGC00380764-01_C23H32O5_2,4-Dihydroxy-6-(hydroxymethyl)-3-[(6-hydroxy-1,2,5,5-tetramethyl-1,2,3,4,4a,5,6,7-octahydro-1-naphthalenyl)methyl]benzaldehyde	389.233	336.4	388.225	0.898887	C23H32O5	[M+H]+							GNPS	1	pos	6.01986e+07	6.86052e+07	4.0865e+08
M390T233	MLS001140586-01!(3R)-N-cyclopentyl-6,7-dimethoxy-2,2-dimethyl-5-oxo-3,9b-dihydro-[1,3]thiazolo[2,3-a]isoindole-3-carboxamide	390.163	232.7	390.161	3.51568	C20H26N2O4S	[M]+							GNPS	1	pos	1.01281e+07	9.35413e+06	1.05416e+07
M408T371	MLS001141219-01!N-benzyl-2-[(4,8,8-trimethyl-2-oxo-9,10-dihydropyrano[2,3-h]chromen-5-yl)oxy]acetamide	408.181	370.9	407.173	0.370179	C24H25NO5	[M+H]+							GNPS	1	pos	1.50875e+08	1.52341e+08	1.5167e+08
M391T272	MLS001074102-01!	391.197	271.7	391.195	3.15727	C16H29N3O8	[M]+							GNPS	1	pos	4.63599e+06	4.20125e+06	1.92407e+06
M391T384_1	Meclizine hydrochloride	391.194	383.7	390.186	1.9107	C25H27ClN2	[M+H]+							GNPS	1	pos	1.33767e+06	1.41939e+06	1.28868e+06
M391T84	MLS001142923-01!	391.208	83.8	408.216	1.03974	C23H28N4O3	[M+H-H2O]+							GNPS	1	pos	1.0151e+08	1.06429e+08	1.1377e+08
M391T403	Prostratin	391.212	403.4	390.204	0.218061	C22H30O6	[M+H]+					60857-08-1		GNPS	1	pos	8.65176e+07	9.49494e+07	1.03905e+08
M392T325	MLS001076860-01!	392.141	324.8	409.146	6.42984	C22H23N3O3S	[M+H-H2O]+							GNPS	1	pos	8.80074e+06	8.93317e+06	9.52435e+06
M410T363_1	MLS001157935-01!(3S)-N-[(2S)-1-[(4-methoxyphenyl)methylamino]-3-methyl-1-oxopentan-2-yl]-1,2,3,4-tetrahydroisoquinoline-3-carboxamide	410.244	363.4	409.237	0.0435156	C24H31N3O3	[M+H]+							GNPS	1	pos	4.84841e+07	1.41606e+07	4.23566e+07
M393T45	Thiophene, 5-bromo-2-(4-fluorophenyl)-3-[4-(methylsulfonyl)phenyl]- [CAS]	392.946	44.9	409.945	23.2145	C17H12BrFO2S2	[M+H-H2O]+							GNPS	1	pos	2.22283e+06	2.10234e+06	1.78179e+06
M393T94	NCGC00169388-03!6-[4-hydroxy-2-methyl-6-[(2S,3R,4S,5S,6R)-3,4,5-trihydroxy-6-(hydroxymethyl)oxan-2-yl]oxyphenyl]-4-methoxypyran-2-one	393.117	93.5	410.121	8.23443	C19H22O10	[M+H-H2O]+							GNPS	1	pos	4.55355e+06	3.92346e+06	4.21861e+06
M396T226	MLS000028635-01!BRETYLIUM TOSYLATE	396.062	226.2	413.066	9.36033	C18H24BrNO3S	[M+H-H2O]+							GNPS	1	pos	1.60172e+06	1.7916e+06	2.25936e+06
M396T184	NCGC00160332-01!N-(2-(2,3,4',5'-tetramethoxychalcon-2-yl)-ethyl)-acetamide	396.176	184.2	413.184	1.27111	C23H27NO6	[M+H-H2O]+							GNPS	1	pos	1.35536e+06	1.00663e+06	1.04082e+06
M414T499	MLS001142945-01!7-[1-[(4aS,8aS)-4a-hydroxy-1,3,4,5,6,7,8,8a-octahydroisoquinolin-2-yl]-1-oxopropan-2-yl]oxy-4-ethyl-8-methylchromen-2-one	414.228	499.3	413.22	0.967844	C24H31NO5	[M+H]+							GNPS	1	pos	2.93094e+07	3.05164e+07	5.12618e+07
M397T443_1	gamma-Mangostin	397.165	443.1	396.433	0.341199	C23H24O6	[M+H]+	Organooxygen compounds	Alcohols and polyols			31271-07-5	HMDB0035795	GNPS	1	pos	9.58161e+07	3.79821e+07	3.29907e+08
M397T214	mirabegron	397.172	214.2	396.506	6.86602	C21H24N4O2S	[M+H]+	Organooxygen compounds	Alcohols and polyols			223673-61-8/		GNPS	1	pos	3.01391e+07	1.87013e+07	2.78035e+07
M414T423_2	NCGC00385486-01_C25H34O5_2-Butenoic acid, 2-methyl-, (2R,3R,5R)-2,6,6,9-tetramethyl-11-oxotricyclo[5.4.0.0~2,8~]undec-9-ene-3,5-diyl ester, (2Z,2'Z)-	414.24	423.1	414.241	0.299797	C25H34O5	[M]+							GNPS	1	pos	2.96377e+08	2.14736e+07	6.8844e+07
M398T111	MLS001160273-01!N-(4-acetamidophenyl)-2-[(5-hydroxy-2,2-dimethyl-4-oxo-3H-chromen-7-yl)oxy]acetamide	398.142	110.9	398.148	13.2777	C21H22N2O6	[M]+							GNPS	1	pos	5.99437e+06	1.50499e+07	1.33638e+07
M399T42	MLS002153514-01!MRS 1523	399.189	41.6	399.187	5.47413	C23H29NO3S	[M]+							GNPS	1	pos	1.23614e+06	284879	83026.3
M399T393	MLS001140568-01!1-[2-[(3-methyl-6-oxo-7,8,9,10-tetrahydrobenzo[c]chromen-1-yl)oxy]acetyl]piperidine-4-carboxamide	399.192	393.2	398.184	0.38094	C22H26N2O5	[M+H]+							GNPS	1	pos	7.60201e+06	2.53407e+06	4.64747e+06
M399T541	MLS001141004-01!1-[(2S)-2-amino-4-methylpentanoyl]-N-[(2S)-1-[(4-methylphenyl)methylamino]-1-oxopropan-2-yl]piperidine-4-carboxamide	399.271	540.5	416.279	0.268018	C23H36N4O3	[M+H-H2O]+							GNPS	1	pos	9.72395e+07	1.12524e+08	1.02354e+08
M400T41	MLS000028581-01!METOPROLOL TARTRATE	400.192	41.3	417.2	1.61815	C19H31NO9	[M+H-H2O]+							GNPS	1	pos	12940.9	1.96973e+06	2.38055e+06
M402T349	trans-erioaustralasine hydrate	402.191	349.2	401.184	0.282413	C22H27NO6	[M+H]+							GNPS	1	pos	2.04728e+07	1.93342e+07	1.8393e+07
M401T499	rivastigmine tartrate	401.192	499	400.423	0.104329	C18H28N2O8	[M+H]+					129101-54-8/		GNPS	1	pos	1.55017e+07	6.90816e+06	7.59316e+06
M402T45	Hydroxylated discorhabdin V	402.044	45.5	402.045	1.19371	[C18H17BrN3O3]+	[M]+							GNPS	1	pos	3.60015e+06	3.60058e+06	3.53803e+06
M402T127	MLS001076678-01!Cantil	402.097	126.6	419.11	13.6081	C21H26BrNO3	[M+H-H2O]+							GNPS	1	pos	1.81298e+06	1.74093e+06	1.01897e+06
M402T441_1	NCGC00385830-01_C19H30O9_2-Cyclohexen-1-one, 4-[(1E)-3-(beta-D-glucopyranosyloxy)-1-buten-1-yl]-4-hydroxy-5-(hydroxymethyl)-3,5-dimethyl-	402.189	441.2	402.189	0.702506	C19H30O9	[M]+							GNPS	1	pos	1.62684e+08	2.66596e+08	3.88626e+08
M403T339_3	Ambiguine I isonitrile	403.238	339.1	402.231	0.0104157	C26H30N2O2	[M+H]+							GNPS	1	pos	6.11423e+08	5.2175e+07	6.33689e+08
M402T544	Terpestacin_130136	402.276	543.6	402.277	1.51561	C25H38O4	[M]+					146436-22-8		GNPS	1	pos	1.0662e+07	8.44404e+06	1.46269e+07
M403T378	MLS001212822-01![5-(2-Dimethylamino-acetyl)-10,11-dihydro-5H-dibenzo[b,f]azepin-3-yl]-carbamic acid ethyl ester	403.166	378.3	403.166	0.324005	C21H26ClN3O3	[M]+							GNPS	1	pos	1.67048e+07	1.79268e+07	1.60899e+07
M403T195_2	Benztropine mesylate	403.183	194.9	403.182	2.90338	C22H29NO4S	[M]+							GNPS	1	pos	1.33926e+09	1.30712e+09	1.45563e+09
M404T129	MLS002222188-01!3505-38-2	404.113	129.1	404.115	5.6831	[C20H21ClN2O5]2-	[M]+							GNPS	1	pos	9.82646e+06	9.42496e+06	6.72624e+06
M404T352	MOSAPRIDE CITRATE	404.152	351.6	421.157	6.15224	C21H25ClFN3O3	[M+H-H2O]+							GNPS	1	pos	3.96118e+07	3.04676e+07	3.06786e+07
M404T234	2-[4-[3-(2-chlorophenothiazin-10-yl)propyl]piperazin-1-yl]ethanol	404.154	234.1	403.149	3.67961	C21H26ClN3OS	[M+H]+							GNPS	1	pos	668903	791402	729872
M422T372_2	MLS000860031-01!BMY 7378 dihydrochloride	422.22	372	421.213	1.41055	C22H32ClN3O3	[M+H]+							GNPS	1	pos	1.22893e+07	1.12165e+07	1.14354e+07
M404T87	6H-Pyrido[2,3-b][1,4]benzodiazepin-6-one, 11-[[2-[(diethylamino)methyl]-1-piperidinyl]acetyl]-5,11-dihydro- [CAS]	404.239	86.8	421.248	3.07054	C24H31N5O2	[M+H-H2O]+							GNPS	1	pos	2.20086e+06	2.84512e+06	2.40656e+06
M405T311_1	MLS002153877-01!5908-99-6	405.147	310.8	405.146	3.11535	C17H27NO8S	[M]+							GNPS	1	pos	336751	230519	94994.2
M422T337_1	NCGC00347584-02!5-chloro-2,4-dihydroxy-3-[(E)-4-hydroxy-3-methyl-5-(1,2,6-trimethyl-3-oxocyclohexyl)pent-2-enyl]-6-methylbenzaldehyde	422.186	336.8	422.186	0.232665	C23H31ClO5	[M]+							GNPS	1	pos	1.59832e+07	1.5467e+07	1.72601e+07
M406T357	NCGC00380737-01_C17H26O11_Methyl (1S,4aS,6R,7R,7aR)-1-(beta-D-glucopyranosyloxy)-5,6-dihydroxy-7-methyl-1,4a,5,6,7,7a-hexahydrocyclopenta[c]pyran-4-carboxylate	406.149	357.4	406.148	3.66454	C17H26O11	[M]+							GNPS	1	pos	5.33574e+06	5.19264e+06	3.6135e+06
M407T253	5,7,4'-trihydroxy-6,8-diprenylisoflavone	407.186	252.7	406.471	2.70163	C25H26O5	[M+H]+	Benzopyrans	1-benzopyrans			51225-28-6/		GNPS	1	pos	3.12163e+06	2.62749e+06	3.20002e+06
M408T98	MLS001141215-01!N-(pyridin-4-ylmethyl)-2-[(4,8,8-trimethyl-2-oxo-9,10-dihydropyrano[2,3-h]chromen-5-yl)oxy]acetamide	408.166	97.8	408.169	5.93354	C23H24N2O5	[M]+							GNPS	1	pos	4.97923e+06	5.79508e+06	6.60417e+06
M408T310	MLS001158260-01!N-[2-(3,4-dimethoxyphenyl)ethyl]-2-(3,4,7-trimethyl-2-oxochromen-5-yl)oxyacetamide	408.177	309.8	425.184	1.21618	C24H27NO6	[M+H-H2O]+							GNPS	1	pos	3.98125e+07	4.19084e+07	2.24259e+07
M408T540	Toltrazuril	408.376	539.8	425.383	1.30762	C18H14F3N3O4S	[M+H-H2O]+	Organooxygen compounds	Ethers					GNPS	1	pos	3.70386e+06	506940	4.31376e+06
M409T252	MLS001333651-01!Dehydroisoandrosterone 3-sulfate sodium salt hydrate1099-87-2	409.165	252.2	408.158	1.29514	C19H29NaO6S	[M+H]+							GNPS	1	pos	5.13478e+06	2.77511e+07	3.74386e+07
M410T244	NCGC00380844-01_C19H25NO10_beta-D-Glucopyranoside, 1H-indol-3-yl 6-O-[(2R,3R,4R)-tetrahydro-3,4-dihydroxy-4-(hydroxymethyl)-2-furanyl]-	410.14	244.2	427.148	0.214561	C19H25NO10	[M+H-H2O]+							GNPS	1	pos	3.54036e+06	2.48434e+06	2.58792e+06
M410T110	Ezetimibe	410.156	109.8	409.425	0.794751	C24H21F2NO3	[M+H]+	Organooxygen compounds	Alcohols and polyols			163222-33-1	HMDB0015108	GNPS	1	pos	6.2564e+07	8.91195e+07	8.86294e+07
M410T94	MLS001075540-01!	410.205	94.1	409.2	4.95445	C23H27N3O4	[M+H]+							GNPS	1	pos	4.14435e+06	2.76469e+06	2.27026e+06
M411T45	NCGC00380824-01!1-[(Z)-but-2-en-2-yl]-2,8,10-trichloro-3,9-dihydroxy-4,7-dimethylbenzo[b][1,4]benzodioxepin-6-one	410.988	45.4	427.999	6.50291	C19H15Cl3O5	[M+H-H2O]+							GNPS	1	pos	1.65236e+06	1.23736e+06	1.62629e+06
M411T52	MLS001076856-01!	411.161	52.3	411.162	0.638825	C22H25N3O3S	[M]+							GNPS	1	pos	2.01517e+06	2.54078e+06	1.94249e+06
M411T671	MLS001148643-01!17ALPHA-HYDROXYPROGESTERONE CAPROATE630-56-8	411.285	671.1	428.293	1.27834	C27H40O4	[M+H-H2O]+							GNPS	1	pos	2.18015e+07	1.99821e+07	1.48529e+07
M412T109	L-694,247	412.15	108.7	411.479	14.3479	C20H21N5O3S	[M+H]+	Organic sulfonic acids and derivatives	Organosulfonic acids and derivatives					GNPS	1	pos	4.33286e+06	5.54139e+06	5.55855e+06
M412T149	NCGC00380162-01_C16H28O12_alpha-D-Glucopyranoside, alpha-D-glucopyranosyl, 3-(2-methylpropanoate)	412.157	148.5	412.158	2.12622	C16H28O12	[M]+							GNPS	1	pos	1.77539e+06	1.01424e+06	472247
M413T264	NCGC00169902-02_C20H28O9_2-Propenoic acid, 3-(4-hydroxyphenyl)-, 3-(beta-D-glucopyranosyloxy)-1-methylbutyl ester, (2E)-	413.179	264.1	412.173	4.61901	C20H28O9	[M+H]+							GNPS	1	pos	1.49495e+07	1.23364e+07	9.6745e+06
M413T386_1	MLS001142738-01!	413.192	385.9	430.2	1.58931	C25H26N4O3	[M+H-H2O]+							GNPS	1	pos	2.17926e+07	1.7586e+07	1.45874e+07
M431T35	laxogenin	431.319	35	430.308	7.68382	C27H42O4	[M+H]+					1177-71-5		GNPS	1	pos	1.41742e+06	1.10685e+07	1.87133e+07
M431T419_2	Sorbitan stearate	431.337	419	430.329	0.8921	C24H46O6	[M+H]+	Fatty Acyls	Fatty acid esters			1338-41-6	HMDB0029888	GNPS	1	pos	4.52958e+08	5.66376e+08	5.09679e+08
M414T394	MLS002153307-01!8-(Diethylamino)octyl-3,4,5-trimethoxybenzoate hydrochloride53464-72-5	414.237	393.7	431.244	0.924602	C22H38ClNO5	[M+H-H2O]+							GNPS	1	pos	5.86957e+07	1.82182e+07	4.54328e+07
M432T338	NCGC00381188-01!(E,2S,3R,4R,5S)-2-acetamido-3,4,5,14-tetrahydroxyicos-6-enoic acid	432.295	338.2	431.288	1.10723	C22H41NO7	[M+H]+							GNPS	1	pos	3.78495e+06	3.86511e+06	3.18143e+06
M415T134	NCGC00347525-02!2-amino-5-[2-[[2,3-dihydroxy-2-(1-hydroxyethyl)butanoyl]oxymethyl]-4-hydroxyanilino]-5-oxopentanoic acid	415.172	134.5	414.164	2.63406	C18H26N2O9	[M+H]+							GNPS	1	pos	356983	476411	366132
M432T296_2	Diphenhydramine N-glucuronide	432.204	295.6	432.202	4.7956	C23H30NO7	[M]+	Organooxygen compounds	Carbohydrates and carbohydrate conjugates				HMDB0060897	GNPS	1	pos	3.88171e+07	3.68662e+07	3.63562e+07
M415T478_3	Usambarensine	415.224	478.1	432.231	0.322717	C29H28N4	[M+H-H2O]+			C09249		36150-14-8		GNPS	1	pos	3.59535e+07	3.2824e+07	3.41634e+07
M415T398	MLS001076086-01!11BETA,17,21-TRIHYDROXYPREGN-4-ENE-3,20-DIONE 17-BUTYRATE	415.243	398.2	432.251	1.09543	C25H36O6	[M+H-H2O]+							GNPS	1	pos	2.30818e+07	9.88183e+07	1.0103e+08
M416T84	MLS000859908-01!Cyproterone acetate	416.175	84.5	416.175	1.05025	C24H29ClO4	[M]+							GNPS	1	pos	1.36269e+06	767448	1.06489e+06
M433T548_1	Mycophenolate mofetil	433.198	547.9	433.21	28.8552	C23H31NO7	[M]+	Isocoumarans	Isobenzofuranones	C07908		128794-94-5	HMDB0014826	GNPS	1	pos	1.87832e+07	1.84481e+07	1.58726e+07
M417T359_1	MLS001076285-01!	417.159	359.4	434.166	0.328844	C19H25F3N2O6	[M+H-H2O]+							GNPS	1	pos	1.88689e+07	1.82589e+07	2.05871e+07
M417T329_2	Triamcinolone acetonide	417.202	329.3	434.211	3.0345	C24H31FO6	[M+H-H2O]+			C08183		76-25-5		GNPS	1	pos	3.86245e+06	3.35216e+06	5.21567e+06
M417T382	NCGC00384765-01_C20H32O9_(1beta,2alpha,4xi,5xi,9xi,11alpha,12alpha,13xi,15beta)-1,2,4,11,12,14,15-Heptahydroxypicrasan-16-one	417.215	381.5	416.205	6.69055	C20H32O9	[M+H]+							GNPS	1	pos	9.26029e+06	2.0024e+07	1.52132e+07
M417T506_1	MLS002153451-01!N-Oleoyldopamine105955-11-1	417.324	506	417.324	0.465432	C26H43NO3	[M]+							GNPS	1	pos	1.3219e+09	9.46283e+08	6.58943e+08
M434T479_3	avicularin	434.352	478.8	434.35	3.45342	C20H18O11	[M]+	Organooxygen compounds	Alcohols and polyols			572-30-5/		GNPS	1	pos	5.12623e+08	5.16875e+08	1.32513e+08
M418T286	MLS000863619-01!5-hydroxy-6,7,8-trimethoxy-2-(3,4,5-trimethoxyphenyl)chromen-4-one	418.123	286.1	418.126	9.28504	C21H22O9	[M]+							GNPS	1	pos	1.1194e+06	1.0402e+06	995868
M418T337	MLS002153180-01!Flupirtine maleate	418.13	337.4	418.13	1.053	[C19H19FN4O6]2-	[M]+							GNPS	1	pos	93047.8	3.25657e+06	1.60717e+06
M418T388	N-ethyl-2-pyrrolidinone substituted flavan-3-ols (three hydroxy groups on B-ring)	418.151	388.3	417.142	3.24597	C21H23NO8	[M+H]+							GNPS	1	pos	9.98781e+06	6.55747e+06	9.20915e+06
M419T49	Clopidogrel (Plavix)	419.034	49.2	419.026	17.8817	C16H18ClNO6S2	[M]+					113665-84-2		GNPS	1	pos	7.72012e+06	7.81727e+06	5.97887e+06
M419T390_1	flavaspidic acid AB	419.17	389.5	418.437	0.611227	C22H26O8	[M+H]+	Organooxygen compounds	Alcohols and polyols					GNPS	1	pos	1.05723e+07	9.94388e+06	9.1464e+06
M419T519	Nimodipine	419.182	519.5	418.174	1.72438	C21H26N2O7	[M+H]+	Pyridines and derivatives	Hydropyridines	C07267		66085-59-4	HMDB0014537	GNPS	1	pos	3.7389e+07	3.802e+07	2.82914e+07
M420T388	MLS002153874-01!Prenylamine lactate69-43-2	420.253	388.1	419.246	0.761246	C27H33NO3	[M+H]+							GNPS	1	pos	9.23834e+07	3.74473e+07	8.53617e+07
M420T46_1	MLS002153417-01!I-OMe-Tyrphostin AG 538	419.961	45.8	436.976	18.3029	C17H12INO5	[M+H-H2O]+							GNPS	1	pos	2.4754e+06	2.15505e+06	1.41986e+06
M421T47	MLS001076851-01!	421.04	46.9	421.042	4.16384	C19H17Cl2N3O2S	[M]+							GNPS	1	pos	952841	970816	636807
M421T129_2	aminophylline	421.21	128.7	420.427	10.2675	C16H24N10O4	[M+H]+					317-34-0/		GNPS	1	pos	3.46282e+06	6.97683e+06	5.24956e+07
M421T59	MLS001158973-01!N-(3-imidazol-1-ylpropyl)-3-(2,3,5,9-tetramethyl-7-oxofuro[3,2-g]chromen-6-yl)propanamide	421.199	59.2	421.2	2.03311	C24H27N3O4	[M]+							GNPS	1	pos	1.26623e+07	1.11115e+08	5.22292e+07
M438T43	MLS001141185-01!	438.226	43	438.227	0.468799	C24H30N4O4	[M]+							GNPS	1	pos	11564.9	113994	21952.3
M421T379	MLS001076085-01!Buspar	421.23	379.4	421.224	12.4565	C21H32ClN5O2	[M]+							GNPS	1	pos	8.55947e+07	5.6147e+07	5.46175e+07
M439T357_2	Ochrolifuanine A	439.285	356.6	438.278	1.76651	C29H34N4	[M+H]+			C09229		35527-46-9		GNPS	1	pos	7.66338e+06	1.36787e+07	1.36323e+07
M422T221	NCGC00385998-01_C17H26O12_Cyclopenta[c]pyran-4-carboxylic acid, 1-(beta-D-glucopyranosyloxy)-1,4a,5,6,7,7a-hexahydro-5,6,7-trihydroxy-7-methyl-, methyl ester, (1S,4aS,5S,6S,7R,7aS)-	422.146	221.5	422.142	7.75497	C17H26O12	[M]+							GNPS	1	pos	2.72334e+06	3.47169e+06	3.65936e+06
M422T215	MLS001158477-01!(2Z)-2-[(2,4-dimethoxyphenyl)methylidene]-6-[2-[(2S)-2-(hydroxymethyl)pyrrolidin-1-yl]-2-oxoethoxy]-1-benzofuran-3-one	422.156	214.9	439.163	0.786108	C24H25NO7	[M+H-H2O]+							GNPS	1	pos	389555	472650	463542
M422T285	MLS001146633-01!	422.152	285.3	439.157	6.53016	C23H25N3O4S	[M+H-H2O]+							GNPS	1	pos	1.07834e+06	1.36232e+06	1.01282e+06
M422T347	NCGC00381245-01_C22H30O8_2-[6-{[(2Z)-4-Acetoxy-2-methyl-2-butenoyl]oxy}-2-hydroxy-3-(3-hydroxy-1-propen-2-yl)-4-methyl-4-vinylcyclohexyl]acrylic acid	422.194	347.1	422.194	0.5497	C22H30O8	[M]+							GNPS	1	pos	3.13607e+07	3.10045e+07	1.68482e+07
M423T73	MLS000876982-01!5,7-dihydroxy-2-[4-methoxy-3,5-bis(3-methylbut-2-enyl)phenyl]-2,3-dihydrochromen-4-one	423.216	73.4	422.209	0.708999	C26H30O5	[M+H]+							GNPS	1	pos	1.24978e+07	1.22914e+07	1.13804e+07
M423T502	MLS001142926-01!	423.239	502.2	422.232	0.314668	C24H30N4O3	[M+H]+							GNPS	1	pos	3.32302e+07	3.56234e+07	2.97036e+07
M423T426	MLS001333200-01!	423.177	426.4	440.183	3.42886	C26H27ClF2N2	[M+H-H2O]+							GNPS	1	pos	7.47775e+06	6.19735e+06	1.76079e+06
M423T115	MLS001142434-01!	423.198	115.2	440.206	1.03024	C23H28N4O5	[M+H-H2O]+							GNPS	1	pos	8.91136e+07	7.14504e+07	7.88806e+07
M440T390_2	NCGC00385485-01_C27H28N4O2_(3S,6S)-3-(1H-Indol-3-ylmethyl)-6-{[2-(2-methyl-3-buten-2-yl)-1H-indol-3-yl]methyl}-2,5-piperazinedione	440.221	390.2	440.221	0.394947	C27H28N4O2	[M]+							GNPS	1	pos	1.81728e+07	2.00595e+07	2.0539e+07
M423T184	MLS001075553-01!	423.216	184.5	423.216	0.693717	C24H29N3O4	[M]+							GNPS	1	pos	2.73562e+06	3.498e+06	3.82501e+06
M423T361_1	NCGC00384694-01_C19H36O11_beta-D-Glucopyranoside, 3-ethyl-4-hydroxy-4-methylpentyl 6-O-[(2S,3R,4R)-tetrahydro-3,4-dihydroxy-4-(hydroxymethyl)-2-furanyl]-	423.219	361.4	440.226	1.35161	C19H36O11	[M+H-H2O]+							GNPS	1	pos	7.23324e+07	2.3012e+07	5.7818e+07
M440T607_1	Leupeptin Pr-LL	440.312	607	440.311	0.899908	C21H40N6O4	[M]+					24365-46-6		GNPS	1	pos	1.19456e+08	1.11052e+08	1.1711e+08
M424T89	MLS001183714-01!Clindamycin	424.182	89.2	424.18	5.49095	C18H33ClN2O5S	[M]+							GNPS	1	pos	1.02119e+06	517304	648050
M424T237	NCGC00380750-01_C22H32O8_(3beta,4alpha,8alpha)-15-Acetoxy-3,4-dihydroxy-12,13-epoxytrichothec-9-en-8-yl 3-methylbutanoate	424.208	236.5	424.21	3.34266	C22H32O8	[M]+					116163-63-4		GNPS	1	pos	3.59779e+06	3.82089e+06	3.19515e+06
M424T577	Linoleyl carnitine	424.337	577.4	423.629	11.394	C25H45NO4	[M+H]+	Carboxylic acids and derivatives	Carboxylic acid derivatives			36816-10-1	HMDB0006469	GNPS	1	pos	1.71913e+07	2.32589e+07	4.4359e+07
M425T90	NCGC00160270-01!8-(2-methylbut-2-enoyl)-11-(3-methylbut-2enoyl)-2-oxo-1(10),3-guaiadien-12,6-olide	425.191	89.7	442.199	0.750956	C25H30O7	[M+H-H2O]+							GNPS	1	pos	1.47249e+06	1.807e+06	476746
M442T291_1	NCGC00381274-01_C18H34O12_3-Hydroxy-3-(hydroxymethyl)-4-methylpentyl 6-O-[(2S,3R,4R)-3,4-dihydroxy-4-(hydroxymethyl)tetrahydro-2-furanyl]-beta-D-glucopyranoside	442.205	291.2	442.205	0.738409	C18H34O12	[M]+							GNPS	1	pos	5.37909e+07	5.71865e+06	1.85995e+07
M443T132	MLS001160370-01!1-[2-[(3,4,8,8-tetramethyl-2-oxo-9,10-dihydropyrano[2,3-h]chromen-5-yl)oxy]acetyl]piperidine-4-carboxamide	443.218	132.4	442.21	0.76107	C24H30N2O6	[M+H]+							GNPS	1	pos	878351	786802	677910
M443T607	Paxisterol_120160	443.315	606.8	442.308	0.419169	C28H42O4	[M+H]+					110945-69-2		GNPS	1	pos	5.45138e+06	3.52266e+06	4.47773e+06
M426T138	Domeperidone	426.17	137.9	425.162	2.04379	C22H24ClN5O2	[M+H]+					57808-66-9		GNPS	1	pos	4.54945e+06	5.08295e+06	3.80711e+06
M444T429_1	MLS001140848-01!4-[[2-(4-butyl-7-methyl-2-oxochromen-5-yl)oxypropanoylamino]methyl]cyclohexane-1-carboxylic acid	444.238	428.9	443.231	1.04398	C25H33NO6	[M+H]+							GNPS	1	pos	6.12639e+08	5.04444e+08	6.42374e+08
M443T438_1	NCGC00380117-01_C27H41NO4_(7E)-3-Isobutyl-4,5,8,12,12-pentamethyl-3,3a,4,6a,9,10,10a,13a,14,15-decahydro-1H-[1,3]dioxolo[7,8]cycloundeca[1,2-d]isoindole-1,16(2H)-dione	443.304	438.4	443.304	0.0929566	C27H41NO4	[M]+							GNPS	1	pos	6.33556e+07	8.29667e+07	5.83846e+07
M427T55_2	NCGC00381216-01_C24H28O8_Furo[4,3,2-ij]pyrano[4',3'_4,5]cyclohepta[1,2-f][2]benzopyran-1,5,9,13(2H,11H)-tetrone, 3a,5a,6,8,12,13a,13b,13c-octahydro-7-(hydroxymethyl)-2,5a,11,11,13a-pentamethyl-	427.171	55.3	444.178	0.271891	C24H28O8	[M+H-H2O]+							GNPS	1	pos	2.5952e+07	3.69372e+08	9.37555e+07
M427T319	iloperidone	427.202	319	426.481	2.48492	C24H27FN2O4	[M+H]+	Organonitrogen compounds	Amines			133454-47-4/		GNPS	1	pos	7.20918e+06	9.40664e+06	9.27365e+06
M444T291	MLS001159033-01!2-[(4-ethyl-8,8-dimethyl-2-oxo-9,10-dihydropyrano[2,3-h]chromen-5-yl)oxy]-N-(2-morpholin-4-ylethyl)acetamide	444.226	290.7	444.226	0.817727	C24H32N2O6	[M]+							GNPS	1	pos	2.96915e+08	2.95691e+08	2.88832e+08
M445T616	NCGC00160284-01!6-HYDROXYIMINO-IMPERIALINE	445.343	615.7	444.335	0.5181	C27H44N2O3	[M+H]+							GNPS	1	pos	1.41065e+07	4.32992e+06	5.96555e+06
M428T239	MLS001334037-01!Reboxetine mesylate hydrate	428.174	238.8	427.166	1.05268	C20H29NO7S	[M+H]+							GNPS	1	pos	3.83872e+06	1.16438e+06	1.28242e+06
M428T253	Carapanaubine	428.195	253.3	428.195	0.467077	C23H28N2O6	[M]+			C09106		1255-02-3		GNPS	1	pos	3.02654e+06	2.78326e+06	2.36145e+06
M428T365_1	MLS001140555-01!	428.217	365	428.221	9.63562	C26H28N4O2	[M]+							GNPS	1	pos	4.20229e+08	2.60492e+07	4.46727e+08
M428T309	Ranolazine	428.254	308.7	427.537	0.0407795	C24H33N3O4	[M+H]+	Organooxygen compounds	Alcohols and polyols			142387-99-3	HMDB0014388	GNPS	1	pos	2.03211e+07	2.04817e+07	2.16756e+07
M429T276	MLS001032361-01!N-[2-(3,4-dimethoxyphenyl)ethyl]-2-[(5-hydroxy-2,2-dimethyl-4-oxo-3H-chromen-7-yl)oxy]acetamide	429.179	276.4	429.179	0.344369	C23H27NO7	[M]+							GNPS	1	pos	7.15717e+06	6.10437e+06	6.48494e+06
M429T89	MLS000877028-01!3,6-bis(3,4,5-trimethoxyphenyl)-1,3,3a,4,6,6a-hexahydrofuro[3,4-c]furan	429.186	89.2	446.194	2.40903	C24H30O8	[M+H-H2O]+							GNPS	1	pos	3.62982e+06	3.7724e+06	3.65306e+06
M430T103	Notoamide B_130068	430.209	103.2	447.216	1.69125	C26H29N3O4	[M+H-H2O]+					937791-52-1		GNPS	1	pos	5.34853e+06	5.40271e+06	5.25583e+06
M430T296	MLS001140967-01!4-[[[2-(4-butyl-8-methyl-2-oxochromen-7-yl)oxyacetyl]amino]methyl]cyclohexane-1-carboxylic acid	430.222	295.9	429.215	0.961624	C24H31NO6	[M+H]+							GNPS	1	pos	3.26687e+07	1.88648e+07	2.93448e+07
M430T431_1	MLS001077334-01!(TYR0)-MELANOCYTE-STIMULATING HORMONE-RELEASE INHIBITING FACTOR	430.241	431.3	447.248	0.0817124	C22H33N5O5	[M+H-H2O]+							GNPS	1	pos	1.73333e+06	997328	1.14585e+06
M431T388	MLS001158063-01!2-[4-(4-methoxyphenyl)-2-oxochromen-7-yl]oxy-N-(pyridin-2-ylmethyl)propanamide	431.16	387.5	430.153	0.121059	C25H22N2O5	[M+H]+							GNPS	1	pos	6.70621e+07	7.86235e+06	9.46614e+07
M431T81	MLS002153342-01!PD 168,077 maleate salt190383-31-4	431.168	81.5	448.176	0.387255	[C24H24N4O5]2-	[M+H-H2O]+							GNPS	1	pos	1.16103e+06	1.21825e+06	1.16358e+06
M431T434_1	MLS001162658-01!	431.192	433.9	448.2	1.36365	C26H28N2O5	[M+H-H2O]+							GNPS	1	pos	3.28378e+08	1.09369e+08	9.31455e+07
M431T368	MLS002153165-01!LY-310,762 hydrochloride	431.189	367.5	430.182	2.34245	C24H28ClFN2O2	[M+H]+							GNPS	1	pos	7.36793e+06	2.8611e+06	4.89285e+06
M448T460	MLS001140949-01!	448.212	459.7	448.211	1.88443	C25H28N4O4	[M]+							GNPS	1	pos	1.43107e+07	1.90419e+07	1.42233e+07
M449T492_1	Mappain	449.268	492.4	448.261	0.524479	C29H36O4	[M+H]+							GNPS	1	pos	8.55094e+06	1.15224e+07	1.00126e+07
M432T48_2	Tolvaptan	431.938	47.9	448.942	7.48719	C26H25ClN2O3	[M+H-H2O]+					150683-30-0/		GNPS	1	pos	1.46102e+06	1.13542e+06	905077
M432T418_1	pseurotin A	432.167	418.3	431.436	3.48763	C22H25NO8	[M+H]+	Carboxylic acids and derivatives	Carboxylic acid derivatives			58523-30-1/		GNPS	1	pos	4.48714e+07	5.96153e+07	4.36986e+07
M432T270	Lafutidine	432.191	269.7	431.55	8.6846	C22H29N3O4S	[M+H]+	Organooxygen compounds	Ethers			118288-08-7/206449-93-6	HMDB0240216	GNPS	1	pos	6.07653e+06	5.14177e+06	6.52544e+06
M432T300_2	MLS001141094-01!N-[(2S)-1-[(4-fluorophenyl)methylamino]-3-methyl-1-oxobutan-2-yl]-1-[(2S)-pyrrolidine-2-carbonyl]piperidine-4-carboxamide	432.253	300	432.254	0.853981	C23H33FN4O3	[M]+							GNPS	1	pos	2.09259e+09	2.91928e+09	2.46419e+09
M433T370	NCGC00381187-01_C23H20N4O5_(2S,4R,9a'S)-1'-Hydroxy-2',2'-dimethyl-4-(4-oxo-3(4H)-quinazolinyl)-1',9a'-dihydro-3H-spiro[furan-2,9'-imidazo[1,2-a]indole]-3',5(2'H,4H)-dione	433.151	370	432.143	1.9722	C23H20N4O5	[M+H]+							GNPS	1	pos	4.38279e+06	4.38234e+06	4.44268e+06
M433T266	MLS001140791-01!(2S)-1-[(2S)-2-[(5-methoxy-1-methylindole-2-carbonyl)amino]-4-methylsulfanylbutanoyl]pyrrolidine-2-carboxylic acid	433.168	266.3	433.167	1.28827	C21H27N3O5S	[M]+							GNPS	1	pos	1.25289e+06	1.16432e+06	1.45999e+06
M433T51	MLS001158177-01!	433.172	51	450.179	1.03296	C25H26N2O6	[M+H-H2O]+							GNPS	1	pos	1.59877e+07	1.41784e+07	1.1308e+07
M433T284	Mizolastine	433.215	283.7	432.494	0.545595	C24H25FN6O	[M+H]+	Benzimidazoles				108612-45-9	HMDB0240233	GNPS	1	pos	9.49332e+06	8.78242e+06	9.81592e+06
M450T54	MLS001141043-01!1-[(2S)-2-amino-3-phenylpropanoyl]-N-[(2S)-1-(4-ethylanilino)-1-oxopropan-2-yl]piperidine-4-carboxamide	450.263	53.7	450.263	1.09036	C26H34N4O3	[M]+							GNPS	1	pos	1.25253e+06	926526	218579
M450T320_2	Usambarine	450.279	319.8	450.278	0.666254	C30H34N4	[M]+			C09250		35226-29-0		GNPS	1	pos	7.2266e+07	8.09582e+07	3.51307e+07
M434T300_1	NCGC00381173-01!13-oxo-7-[3,4,5-trihydroxy-6-(methoxymethyl)oxan-2-yl]oxytetradecanoic acid	434.25	299.7	434.252	3.6449	C21H38O9	[M]+							GNPS	1	pos	4.74652e+07	1.08909e+08	4.58125e+07
M453T561	Diphenoxylate	453.261	560.5	452.246	16.1585	C30H32N2O2	[M+H]+	Benzene and substituted derivatives	Diphenylacetonitriles	C07872		915-30-0	HMDB0015213	GNPS	1	pos	1.45441e+07	1.13218e+07	1.68955e+07
M436T47_2	MLS000862194-01!R(+)-6-Bromo-APB hydrobromide	435.987	47.5	452.994	1.90576	C19H21Br2NO2	[M+H-H2O]+							GNPS	1	pos	1.11741e+06	1.96048e+06	1.06485e+06
M436T223	MLS001140969-01!4-[[[2-(2-oxo-4-phenylchromen-7-yl)oxyacetyl]amino]methyl]cyclohexane-1-carboxylic acid	436.175	223.1	435.168	0.0836361	C25H25NO6	[M+H]+							GNPS	1	pos	1.78878e+06	2.57422e+06	2.74451e+06
M436T370_1	MLS002153957-01!Estropipate7280-37-7	436.203	369.8	436.203	0.0157633	C22H32N2O5S	[M]+							GNPS	1	pos	4.40702e+07	4.47598e+07	4.91806e+07
M436T302_1	MLS001160031-01!1-[2-(6-methyl-8-oxospiro[3,4-dihydropyrano[3,2-g]chromene-2,1'-cyclohexane]-7-yl)acetyl]piperidine-4-carboxylic acid	436.207	302.5	453.215	1.8425	C26H31NO6	[M+H-H2O]+							GNPS	1	pos	1.39708e+07	1.3043e+07	2.54315e+07
M437T433	Benzeneacetonitrile, Alpha-[3-[[2-(3,4-dimethoxyphenyl)ethyl]methylamino]propyl]-3,4-dimethoxy-Alpha-(1-methylethyl)-, (R)- [CAS]	437.276	432.9	454.283	0.511568	C27H38N2O4	[M+H-H2O]+							GNPS	1	pos	1.16637e+07	1.02442e+07	9.67368e+06
M438T143	MLS001148168-01!BUTETHAMATE CITRATE	438.208	143.1	455.216	0.679212	C22H33NO9	[M+H-H2O]+							GNPS	1	pos	543783	540653	403051
M438T337_2	Lacidipine	438.224	337.2	455.231	1.01546	C26H33NO6	[M+H-H2O]+					103890-78-4		GNPS	1	pos	5.13524e+06	1.78341e+07	2.10142e+07
M438T436_1	NCGC00160314-01!1,2,3,4-Tetrahydro-6,7-dimethoxy-1-methylisoquinolinyl-8,12dihydro-5,6-epoxy-2-hydroxyalantolactone	438.259	435.9	455.267	0.774163	C27H37NO5	[M+H-H2O]+							GNPS	1	pos	1.83314e+08	6.03037e+07	7.75261e+07
M439T230	MLS002154116-01!Levocabastine hydrochloride79547-78-7	439.191	230.3	456.198	0.113618	C26H30ClFN2O2	[M+H-H2O]+							GNPS	1	pos	1.42787e+06	1.1643e+06	994752
M439T379	MLS001159163-01!(2S)-2-[[(2S)-3-methyl-2-[(3-oxo-2,4-dihydroquinoxaline-1-carbonyl)amino]butanoyl]amino]-3-phenylpropanoic acid	439.197	379.2	438.19	2.49531	C23H26N4O5	[M+H]+							GNPS	1	pos	1.49617e+06	1.31295e+06	1.46052e+06
M440T270_2	MINOCYCLINE HYDROCHLORIDE	440.178	269.7	457.185	2.1214	C23H27N3O7	[M+H-H2O]+							GNPS	1	pos	3.44749e+07	9.34417e+06	1.37623e+07
M440T274	MLS001075524-01!	440.219	274.1	439.211	1.59687	C24H29N3O5	[M+H]+							GNPS	1	pos	1.42964e+07	1.09906e+07	4.76802e+06
M441T194	Dofetilide	441.138	194.4	441.139	1.81349	C19H27N3O5S2	[M]+	Benzene and substituted derivatives	Sulfanilides	C07751		115256-11-6	HMDB0014349	GNPS	1	pos	2.83158e+07	5.45037e+07	5.99549e+07
M441T291_1	19,20-epoxynovacine	441.201	291.4	440.49	2.29514	C24H28N2O6	[M+H]+							GNPS	1	pos	5.53056e+06	8.58876e+07	3.0588e+06
M442T100	Lincomycin hydrochloride (Lincocin)	442.191	100.3	442.19	1.27655	C18H35ClN2O6S	[M]+					859-18-7		GNPS	1	pos	1.3297e+07	1.03863e+07	9.02066e+06
M443T93	Methacycline	443.144	93.3	442.138	0.869242	C22H22N2O8	[M+H]+					3963-95-9		GNPS	1	pos	1.46489e+07	1.35594e+07	1.8092e+07
M443T361	Clindamycin hydrochloride (Dalacin)	443.148	361.3	460.157	2.51507	C18H34Cl2N2O5S	[M+H-H2O]+					21462-39-5		GNPS	1	pos	1.49011e+06	4.96837e+06	5.83002e+06
M443T106	MLS001160330-01!1-[2-[(3,4,8,8-tetramethyl-2-oxo-9,10-dihydropyrano[2,3-h]chromen-5-yl)oxy]acetyl]piperidine-4-carboxylic acid	443.195	105.5	443.194	0.671786	C24H29NO7	[M]+							GNPS	1	pos	6.22723e+07	3.76278e+07	5.85678e+07
M444T52	MLS000028756-01!(-)-BICUCULLINE METHOBROMIDE	444.042	51.6	461.047	5.48267	C21H20BrNO6	[M+H-H2O]+							GNPS	1	pos	9.10895e+06	1.06931e+07	4.73381e+06
M445T46_2	Cetirizine hydrochloride	444.801	45.9	461.81	2.62139	C21H25ClN2O3.2HCl	[M+H-H2O]+					83881-52-1/		GNPS	1	pos	5.30723e+06	1.58516e+07	1.14539e+07
M445T361	Methyl-mappain	445.269	361.4	462.277	0.619167	C30H38O4	[M+H-H2O]+							GNPS	1	pos	5.1015e+07	5.26429e+07	5.09162e+07
M464T51	MLS001140990-01!4-[[2-(4-butyl-6-chloro-2-oxochromen-7-yl)oxypropanoylamino]methyl]cyclohexane-1-carboxylic acid	464.184	50.9	463.176	1.20349	C24H30ClNO6	[M+H]+							GNPS	1	pos	264245	180840	230271
M446T367	MLS002154073-01!Denatonium benzoate3734-33-6	446.256	367	446.257	2.11302	C28H34N2O3	[M]+							GNPS	1	pos	3.99216e+07	4.77506e+07	3.3157e+07
M446T413	MLS001076102-01!Westcort	446.268	413.2	446.267	2.60172	C26H38O6	[M]+							GNPS	1	pos	1.48586e+07	3.04323e+07	1.42162e+07
M447T218	OLMESARTAN MEDOXOMIL	447.213	218.2	446.207	1.5981	C24H26N6O3	[M+H]+							GNPS	1	pos	1.1482e+06	1.19149e+06	871225
M447T289	pravastatin(1-)	447.238	289	423.52	5.53679	C23H35O7	[M+H]+	Carboxylic acids and derivatives	Carboxylic acid derivatives					GNPS	1	pos	5.55955e+06	5.00123e+06	5.77791e+06
M447T348	NCGC00385294-01_C28H36N2O4_6-Isoquinolinol, 1-[(3-ethyl-1,3,4,6,7,11b-hexahydro-9,10-dimethoxy-2H-benzo[a]quinolizin-2-yl)methyl]-3,4-dihydro-7-methoxy-	447.26	348.4	464.268	0.282538	C28H36N2O4	[M+H-H2O]+							GNPS	1	pos	5.79834e+07	5.44848e+07	5.17697e+07
M447T318	Westcort	447.273	317.5	446.577	2.26916	C26H38O6	[M+H]+	Carboxylic acids and derivatives	Carboxylic acid derivatives					GNPS	1	pos	3.17726e+06	3.97084e+06	2.78228e+06
M448T421	L-Arachidonoylcarnitine	448.342	421.4	447.335	0.077887	C27H45NO4	[M+H]+							GNPS	1	pos	1.0198e+08	1.00599e+08	1.10929e+08
M465T138	Yaequinolone F_120178	465.217	137.9	465.215	3.35819	C27H31NO6	[M]+					889659-59-0		GNPS	1	pos	174900	97780.6	168746
M465T267_1	Norgenamide D_130072	465.226	266.8	465.226	0.277087	C26H31N3O5	[M]+					873934-46-4		GNPS	1	pos	2.18745e+07	8.51184e+07	3.0704e+07
M448T267	Nb-methylusambarensine	448.261	266.6	447.595	1.11411	C30H31N4	[M+H]+							GNPS	1	pos	8.69748e+06	5.18699e+06	1.46447e+07
M449T49	MLS001142428-01!	449.067	49.1	449.074	16.0087	C23H20BrN3O2	[M]+							GNPS	1	pos	4.59362e+06	5.5751e+06	3.80163e+06
M449T356_1	MLS002154028-01!Trimeprazine tartrate4330-99-8	449.177	355.6	448.167	5.82484	C22H28N2O6S	[M+H]+							GNPS	1	pos	1.16652e+07	1.2256e+07	1.54669e+07
M466T386	MLS001158594-01!(3S)-N-[(2S)-1-(2,4-dimethylanilino)-3-(1H-indol-3-yl)-1-oxopropan-2-yl]-1,2,3,4-tetrahydroisoquinoline-3-carboxamide	466.237	385.9	466.237	0.051047	C29H30N4O2	[M]+							GNPS	1	pos	4.73827e+07	3.30184e+07	1.53447e+08
M449T269_1	MLS001141047-01!1-[(2S)-2-amino-4-methylsulfanylbutanoyl]-N-[(2S)-1-[(2-fluorophenyl)methylamino]-3-methyl-1-oxobutan-2-yl]piperidine-4-carboxamide	449.234	269.1	466.241	0.3201	C23H35FN4O3S	[M+H-H2O]+							GNPS	1	pos	2.46647e+07	5.96745e+06	1.95894e+07
M449T279	MLS001140519-01!1-[(2S)-2-aminopropanoyl]-N-[(2S)-1-[(4-methoxyphenyl)methylamino]-1-oxo-3-phenylpropan-2-yl]piperidine-4-carboxamide	449.25	279.5	466.258	0.381898	C26H34N4O4	[M+H-H2O]+							GNPS	1	pos	7.63261e+06	3.85691e+06	3.49303e+06
M450T227	MLS001158023-01!4-phenyl-1-[2-(3,4,7-trimethyl-2-oxochromen-5-yl)oxyacetyl]piperidine-4-carboxylic acid	450.193	227.3	449.184	5.07874	C26H27NO6	[M+H]+							GNPS	1	pos	1.58169e+06	1.42059e+06	1.44588e+06
M468T330	MLS000863292-01!Methysergide maleate salt	468.214	330.1	467.207	0.194766	[C25H29N3O6]2-	[M+H]+							GNPS	1	pos	6.64041e+06	8.88119e+06	1.29038e+07
M468T423_1	Penigequinolones A and B (diastereomers)_120177	468.238	422.8	467.231	1.20404	C27H33NO6	[M+H]+					180185-69-7		GNPS	1	pos	1.65512e+07	1.29407e+07	1.79258e+07
M451T552	NCGC00384673-01_C28H34O5_17-(3-Furyl)-4,4,8-trimethyl-3,16-dioxoandrosta-1,14-dien-7-yl acetate	451.248	551.6	450.241	0.442799	C28H34O5	[M+H]+							GNPS	1	pos	8.03946e+06	1.90102e+06	9.72179e+06
M451T361_1	MLS000859995-01!GBR 12935 dihydrochloride	451.251	361.1	450.244	0.592619	C28H35ClN2O	[M+H]+							GNPS	1	pos	2.65719e+07	2.41491e+07	2.25855e+07
M467T340_1	Smenamide C or D	467.267	340.2	467.267	0.453403	[C25H40ClN2O4]+	[M]+							GNPS	1	pos	3.53949e+07	3.33518e+07	3.21614e+07
M450T488_1	glycochenodeoxycholate	450.326	487.7	448.615	10.216	C26H42NO5	[M+H]+	Organooxygen compounds	Alcohols and polyols					GNPS	1	pos	1.09892e+08	1.23133e+08	1.43771e+08
M450T586_2	Ziprasidone hydrochloride	450.408	585.8	467.412	6.95814	C21H21ClN4OS.H2O.HCl	[M+H-H2O]+	Carboximidic acids and derivatives	Carboximidic acids			138982-67-9/		GNPS	1	pos	3.73617e+07	3.63788e+07	4.4229e+07
M451T341_2	MLS001141224-01!N-(2-hydroxy-2-phenylethyl)-2-[(3,4,8,8-tetramethyl-2-oxo-9,10-dihydropyrano[2,3-h]chromen-5-yl)oxy]acetamide	451.204	341.4	451.199	8.89256	C26H29NO6	[M]+							GNPS	1	pos	3.31399e+06	3.42683e+06	3.17752e+06
M451T638	3,5-dihydroxy-2-(4-hydroxyphenyl)-4-oxo-3,4-dihydro-2H-chromen-7-yl hexopyranoside	451.412	638	450.394	24.1996	C21H22O11	[M+H]+							GNPS	1	pos	1.05652e+07	1.0734e+07	9.8758e+06
M452T502	Nefazodone	452.219	502.2	469.224	4.71895	C25H32ClN5O2	[M+H-H2O]+	Diazinanes	Piperazines	C07256		83366-66-9	HMDB0015280	GNPS	1	pos	1.00134e+07	9.18277e+06	8.43206e+06
M453T314	MLS001160495-01!1-[2-(6-methyl-8-oxospiro[3,4-dihydropyrano[3,2-g]chromene-2,1'-cyclohexane]-7-yl)acetyl]piperidine-4-carboxamide	453.238	314.4	452.231	0.0041391	C26H32N2O5	[M+H]+							GNPS	1	pos	1.26929e+07	1.3307e+07	1.32723e+07
M454T238	MLS002153442-01!U-101958 maleate salt	454.235	238.4	453.227	0.0974206	[C25H31N3O5]2-	[M+H]+							GNPS	1	pos	2.62409e+06	5.53763e+06	1.42242e+07
M471T542	MLS001148415-01!	471.314	542	471.314	0.998162	C32H41NO2	[M]+							GNPS	1	pos	7.05613e+06	1.02489e+07	4.8222e+06
M474T258	MLS001139335-01!2-imino-N-[2-(4-methoxyphenyl)ethyl]-5-oxo-1-(oxolan-2-ylmethyl)dipyrido[1,2-d_3',4'-f]pyrimidine-3-carboxamide	474.214	257.9	473.206	0.4632	C26H27N5O4	[M+H]+							GNPS	1	pos	9.78863e+06	8.92428e+06	9.68995e+06
M456T555	azilsartan	456.44	554.6	456.45	23.0041	C25H20N4O5	[M]+	Organooxygen compounds	Ethers			147403-03-0/		GNPS	1	pos	4.59955e+06	7.36952e+06	4.30774e+06
M475T265_1	Quinapril hydrochloride	475.2	265.2	474.192	0.0505051	C25H30N2O5. HCl	[M+H]+			C07340		82586-55-8		GNPS	1	pos	6.21077e+07	5.90356e+07	5.63486e+07
M475T255_1	MLS001240224-01!sildenafil	475.212	254.9	474.205	0.000925902	C22H30N6O4S	[M+H]+							GNPS	1	pos	3.53754e+07	8.45479e+07	6.78711e+07
M458T290	MLS001158166-01!4-[[[2-[(4,8,8-trimethyl-2-oxo-9,10-dihydropyrano[2,3-h]chromen-5-yl)oxy]acetyl]amino]methyl]cyclohexane-1-carboxylic acid	458.218	289.9	457.21	1.68406	C25H31NO7	[M+H]+							GNPS	1	pos	1.51789e+06	1.68418e+06	1.73129e+06
M458T274	MLS001333730-01!	458.236	273.9	475.244	0.403836	C29H31F2N3O	[M+H-H2O]+							GNPS	1	pos	875989	1.04537e+06	862862
M476T423_1	Ulipristal	476.279	422.8	475.272	0.282742	C30H37NO4	[M+H]+					126784-99-4		GNPS	1	pos	2.48668e+07	3.20528e+07	4.13081e+07
M458T411	NCGC00381131-01_C27H41NO6_(7E)-11-Hydroxy-3-isobutyl-4,5,8,13,13-pentamethyl-3,3a,4,6a,9,10,11,11a,14a,15-decahydro-1H-[1,3]dioxolo[9,10]oxacyclododecino[2,3-d]isoindole-1,16(2H)-dione	458.286	411.3	475.293	0.318508	C27H41NO6	[M+H-H2O]+							GNPS	1	pos	1.16334e+08	8.95987e+07	3.31408e+07
M460T94	MLS001165733-01!losartan	460.118	93.5	460.118	0.502732	C22H22ClKN6O	[M]+							GNPS	1	pos	3.01585e+06	2.3304e+06	2.77681e+06
M460T59	Oxytetracycline hydrochloride	460.151	58.9	460.148	6.12767	C22H24N2O9	[M]+							GNPS	1	pos	3.69267e+07	3.30614e+07	2.16716e+07
M460T348_2	apixaban	460.198	348.5	459.497	0.368798	C25H25N5O4	[M+H]+	Organooxygen compounds	Ethers			503612-47-3/		GNPS	1	pos	5.09949e+07	5.68822e+07	5.86969e+07
M460T54_2	MLS001142777-01!	460.212	54.1	460.211	1.618	C26H28N4O4	[M]+							GNPS	1	pos	9.76417e+07	4.64774e+07	4.21208e+07
M460T300_1	MLS001140583-01!	460.224	300.1	459.216	1.12465	C27H29N3O4	[M+H]+							GNPS	1	pos	7.6662e+07	1.13879e+07	1.40776e+08
M478T474	NCGC00380388-01!	478.267	473.8	477.263	7.17717	C28H35N3O4	[M+H]+							GNPS	1	pos	6.04014e+07	7.77274e+07	8.19794e+07
M461T246_2	NCGC00380283-01!4-[5-[[4-[5-[acetyl(hydroxy)amino]pentylamino]-4-oxobutanoyl]-hydroxyamino]pentylamino]-4-oxobutanoic acid	461.259	246.2	460.253	2.58014	C20H36N4O8	[M+H]+							GNPS	1	pos	141083	377364	201245
M461T115	NCGC00169142-02![(2R,3S,4R,5R,6R)-6-[2-(3,4-dihydroxyphenyl)ethoxy]-4,5-dihydroxy-2-(hydroxymethyl)oxan-3-yl] (E)-3-(3,4-dihydroxyphenyl)prop-2-enoate	461.145	115.2	478.148	10.891	C23H26O11	[M+H-H2O]+							GNPS	1	pos	1.59197e+07	2.16986e+07	2.36776e+07
M461T274	MLS001140312-01!	461.197	273.9	461.195	3.96585	C26H27N3O5	[M]+							GNPS	1	pos	1.98112e+06	1.59646e+06	1.50061e+06
M461T348_2	MLS001032297-01!	461.207	348.4	460.2	0.00434512	C27H28N2O5	[M+H]+							GNPS	1	pos	4.61798e+06	4.74115e+06	4.57053e+06
M479T385_2	NCGC00380581-01_C26H38O8_(4a'R,5'S,6'R,6a'S,7'R,10a'R,10b'R)-6'-Acetoxy-4a',6a',10b'-trimethyl-5-oxododecahydro-2'H-dispiro[furan-3,3'-benzo[f]chromene-7',2''-oxiran]-5'-yl 2-methylpropanoate	479.264	384.6	478.257	0.951091	C26H38O8	[M+H]+							GNPS	1	pos	5.92694e+06	4.9453e+06	5.72456e+06
M478T459	MLS001142928-01!1-[(2S)-2-amino-4-methylsulfanylbutanoyl]-N-[(2S)-1-[(4-methoxyphenyl)methylamino]-3-methyl-1-oxobutan-2-yl]piperidine-4-carboxamide	478.262	458.7	478.261	1.51236	C24H38N4O4S	[M]+							GNPS	1	pos	1.36905e+08	1.52986e+08	1.6152e+08
M461T335_1	6-oxopristimerol derivative	461.265	335.1	478.272	0.454585	C30H38O5	[M+H-H2O]+							GNPS	1	pos	1.48912e+08	1.33395e+08	2.22483e+08
M461T335_2	NCGC00169090-02!2-[(6,7-dimethoxy-3,4-dihydroisoquinolin-1-yl)methyl]-3-ethyl-9,10-dimethoxy-2,3,4,6,7,11b-hexahydro-1H-benzo[a]quinolizine	461.279	334.7	478.283	7.10265	C29H38N2O4	[M+H-H2O]+							GNPS	1	pos	4.49999e+07	9.05327e+07	8.6867e+07
M478T598	NCGC00380758-01!(2S,3R,10R,13R,14S)-17-[(2R,3R,5S)-2,3-dihydroxy-5,6-dimethylheptan-2-yl]-2,3,14-trihydroxy-10,13-dimethyl-2,3,4,5,9,11,12,15,16,17-decahydro-1H-cyclopenta[a]phenanthren-6-one	478.329	597.6	478.329	1.12724	C28H46O6	[M]+							GNPS	1	pos	7.59085e+07	1.0839e+08	1.15561e+08
M463T51	MLS001141036-01!(2S)-3-(1H-indol-3-yl)-2-[2-(3,4,8-trimethyl-2-oxochromen-7-yl)oxypropanoylamino]propanoic acid	463.186	51	462.179	0.566839	C26H26N2O6	[M+H]+							GNPS	1	pos	741526	2.37515e+06	2.76795e+06
M462T293_1	Smenathiazole A	462.198	293.1	462.198	0.53571	[C24H33ClN3O2S]+	[M]+							GNPS	1	pos	1.99899e+07	4.55214e+06	2.62905e+07
M479T90	andrimid	479.242	90.1	479.242	0.252808	C27H33N3O5	[M]+					108868-95-7		GNPS	1	pos	4.92945e+06	4.462e+06	4.06482e+06
M463T47_3	14-bromo-1-hydroxydiscorhabdin V (+2)	462.94	47.3	479.955	16.11	[C18H16Br2N3O3]+	[M+H-H2O]+							GNPS	1	pos	1.47231e+06	2.67952e+06	2.79743e+06
M463T47_4	discorhabdin C isomer (+2)	462.952	47.2	461.945	0.871167	[C18H14Br2N3O2]+	[M+H]+							GNPS	1	pos	214434	142140	120568
M463T270	NCGC00385388-01_C21H34O11_(1R,4S,7S,8S,9R,12E,20R,21R,22S,23S)-7,8,21,22,23-Pentahydroxy-12,16-dimethyl-3,5,10,19,24-pentaoxatricyclo[18.3.1.0~4,9~]tetracos-12-en-11-one	463.216	270.3	462.21	2.99624	C21H34O11	[M+H]+							GNPS	1	pos	1.58978e+06	5.56032e+06	4.85248e+06
M464T229	MLS001160388-01!(2R)-2-[[(2S)-2-(1,2-dihydroimidazo[1,2-a]benzimidazole-3-carbonylamino)-4-methylsulfanylbutanoyl]amino]-3-phenylpropanoic acid	464.176	228.6	481.178	11.7599	C24H27N5O4S	[M+H-H2O]+							GNPS	1	pos	748334	607658	439901
M464T279	MLS001142422-01!	464.186	279.5	464.186	0.826178	C25H25FN4O4	[M]+							GNPS	1	pos	1.06722e+06	1.01659e+06	924321
M464T261	MLS001158621-01!	464.207	261.3	463.199	0.137111	C27H29NO6	[M+H]+							GNPS	1	pos	1.77084e+06	1.61803e+06	2.07371e+06
M464T411_1	MLS000863599-01!2,3,6,8-tetrahydroxy-1,4,7-tris(3-methylbut-2-enyl)xanthen-9-one	464.221	411.3	464.22	2.82464	C28H32O6	[M]+							GNPS	1	pos	2.25007e+07	2.39508e+07	4.10675e+07
M464T547	enzalutamide	464.423	546.9	464.436	27.1304	C21H16F4N4O2S	[M]+	Carboxylic acids and derivatives	Carboxylic acid derivatives			915087-33-1/		GNPS	1	pos	1.66394e+07	1.72563e+07	1.8104e+07
M465T276	MLS001158986-01!(3S)-N-[(2S)-3-(1H-indol-3-yl)-1-[(2-methoxyphenyl)methylamino]-1-oxopropan-2-yl]-1,2,3,4-tetrahydroisoquinoline-3-carboxamide	465.224	275.9	482.232	0.0928154	C29H30N4O3	[M+H-H2O]+							GNPS	1	pos	1.44506e+07	1.47847e+07	1.12151e+07
M482T145	GEDUNIN	482.231	144.8	482.23	0.0965762	C28H34O7	[M]+					2753-30-2		GNPS	1	pos	7.08569e+06	4.5359e+06	6.00055e+06
M466T143	MLS001148590-01!	466.236	143.4	465.228	0.0494771	C25H36ClNO5	[M+H]+							GNPS	1	pos	611483	267836	310801
M465T244	schweinfurthin G	465.263	244.2	464.593	0.32294	C29H36O5	[M+H]+	Organooxygen compounds	Alcohols and polyols					GNPS	1	pos	317828	76181.8	219076
M467T49_2	MLS001160002-01!	467.051	49.2	484.063	11.2405	C23H21BrN2O5	[M+H-H2O]+							GNPS	1	pos	367567	4.4696e+06	3.77223e+06
M467T360_1	clobetasol propionate	467.203	359.7	466.97	7.4785	C25H32ClFO5	[M+H]+	Carboxylic acids and derivatives	Carboxylic acid derivatives			25122-46-7/		GNPS	1	pos	1.29896e+08	1.1376e+08	1.45414e+08
M467T311	Aluminum dimerumic acid [M+Al-2H]	467.247	311.2	484.253	1.96874	C22H36N4O8	[M+H-H2O]+							GNPS	1	pos	7.48361e+06	7.63056e+06	7.27858e+06
M468T406	NCGC00160306-01!10-Dehydroxy-10-(N-epsilon-caprolactam-3-yl)-amino-demecolceine	468.25	405.7	467.242	2.5688	C26H33N3O5	[M+H]+							GNPS	1	pos	1.09831e+07	1.12157e+07	8.02328e+06
M468T376	MLS002154188-01!Oxethazaine126-27-2	468.328	375.5	467.315	12.8795	C28H41N3O3	[M+H]+							GNPS	1	pos	7.7364e+06	7.37438e+06	6.26874e+06
M468T308	MLS001158468-01!(3S)-N-[(2S)-3-(1H-indol-3-yl)-1-(3-methoxyanilino)-1-oxopropan-2-yl]-1,2,3,4-tetrahydroisoquinoline-3-carboxamide	468.217	308.4	468.216	1.40799	C28H28N4O3	[M]+							GNPS	1	pos	7.54838e+06	1.15073e+07	5.98311e+06
M485T388	MLS001160390-01!4-[[[2-[(8,8-dimethyl-2-oxo-4-propyl-9,10-dihydropyrano[2,3-h]chromen-5-yl)oxy]acetyl]amino]methyl]cyclohexane-1-carboxylic acid	485.243	387.9	485.241	2.77704	C27H35NO7	[M]+							GNPS	1	pos	2.4057e+07	2.59383e+07	2.4692e+07
M486T342	MLS001160497-01!	486.216	341.9	486.215	1.49715	C29H30N2O5	[M]+							GNPS	1	pos	395710	470694	686426
M470T411	MLS002153357-01!p-MPPF dihydrochloride	470.185	411.4	470.188	7.40567	C25H28ClFN4O2	[M]+							GNPS	1	pos	348815	637173	325155
M470T313_2	MLS001158422-01!	470.209	313.2	470.195	15.3747	C27H26N4O4	[M-H2O+NH4]+							GNPS	1	pos	5.0862e+07	5.56916e+07	3.61379e+07
M470T508	Beauverolide I	470.296	508.4	487.305	2.52482	C27H41N3O5	[M+H-H2O]+							GNPS	1	pos	3.60623e+07	5.09722e+07	5.18598e+07
M471T394	MLS001141032-01!	471.198	394	488.206	0.713067	C27H28N4O5	[M+H-H2O]+							GNPS	1	pos	2.21254e+07	2.14535e+07	1.55756e+07
M471T641	MLS001076292-01!11BETA,17ALPHA,21-TRIHYDROXY-4-PREGNENE-3,20-DIONE 21-CAPRYLATE	471.306	641.3	488.314	0.0952077	C29H44O6	[M+H-H2O]+							GNPS	1	pos	7.62863e+06	8.31415e+06	8.22628e+06
M489T594	Oxysporidinone_130003	489.31	593.7	489.309	2.57894	C28H43NO6	[M]+					184871-55-4		GNPS	1	pos	946157	612700	483667
M474T303_1	MLS001159167-01!(2S)-3-(1H-indol-3-yl)-2-[[(2S)-3-methyl-2-[(3-oxo-2,4-dihydroquinoxaline-1-carbonyl)amino]pentanoyl]amino]propanoic acid	474.209	302.7	491.217	0.0738661	C26H29N5O5	[M+H-H2O]+							GNPS	1	pos	2.59778e+06	3.95855e+06	3.23132e+06
M474T78	MLS001160036-01!	474.216	78.2	474.215	0.480667	C28H30N2O5	[M]+							GNPS	1	pos	5.17522e+07	4.08821e+07	4.5175e+07
M474T349_1	Tonantzitlolone F	474.248	348.8	473.241	0.692591	C26H35NO7	[M+H]+							GNPS	1	pos	2.24108e+08	1.90095e+08	1.82636e+08
M493T545	MLS001142582-01!1-[(2S)-2-amino-4-methylpentanoyl]-N-[(2S)-1-(4-ethylanilino)-1-oxo-3-phenylpropan-2-yl]piperidine-4-carboxamide	493.318	544.8	492.31	0.776092	C29H40N4O3	[M+H]+							GNPS	1	pos	1.20309e+06	7.41685e+07	7.52311e+07
M476T87	NCGC00380900-01_C20H29NO12_2-{[6-O-(beta-D-Glucopyranosyl)-beta-D-glucopyranosyl]oxy}-2-phenylacetamide	476.174	87.1	475.169	3.888	C20H29NO12	[M+H]+							GNPS	1	pos	2.35903e+06	3.03475e+06	2.41492e+06
M476T279	MLS002154128-01!Pivmecillinam hydrochloride32887-03-9	476.197	279	475.191	1.9863	C21H34ClN3O5S	[M+H]+							GNPS	1	pos	1.38012e+07	1.30148e+07	1.33692e+07
M477T342	4-[4-(4-chlorophenyl)-4-hydroxypiperidin-1-yl]-N,N-dimethyl-2,2-diphenylbutanamide	477.23	342	476.223	0.695631	C29H33ClN2O2	[M+H]+							GNPS	1	pos	1.40339e+06	2.10831e+06	1.30014e+06
M494T231_2	MLS001401411-01!Ifenprodil	494.236	231.1	493.231	4.36573	C25H35NO9	[M+H]+							MoNA	1	pos	2.71571e+07	2.46807e+07	2.20627e+07
M494T320	MLS000563209-01!	494.29	319.5	493.283	0.40594	C30H39NO5	[M+H]+							GNPS	1	pos	1.32458e+07	1.36363e+07	5.26015e+06
M477T51_2	Pralatrexate	477.178	51.2	477.176	3.00332	C23H23N7O5	[M]+					146464-95-1		GNPS	1	pos	554052	1.2726e+06	1.02884e+06
M494T192	MLS002154165-01!Clocortolone pivalate34097-16-0	494.227	191.7	494.224	6.21142	C27H36ClFO5	[M]+							GNPS	1	pos	528280	1.54165e+06	8.78073e+06
M495T279_3	Cezomycin	495.25	278.8	494.242	1.89236	C28H34N2O6	[M+H]+					83874-22-0		GNPS	1	pos	1.07096e+07	5.09855e+07	4.60147e+07
M477T332	Rakicidin D	477.266	331.5	494.274	1.28975	C24H38N4O7	[M+H-H2O]+							GNPS	1	pos	2.47989e+07	2.37453e+07	2.73808e+07
M477T417_2	MLS001140925-01!1-[(2S)-2-amino-3-phenylpropanoyl]-N-[(2S)-1-[(4-methoxyphenyl)methylamino]-3-methyl-1-oxobutan-2-yl]piperidine-4-carboxamide	477.282	416.9	494.289	0.150217	C28H38N4O4	[M+H-H2O]+							GNPS	1	pos	2.33056e+07	1.78789e+07	1.57604e+07
M477T542_1	Flunarizine 2HCl	477.416	542.2	477.418	3.97976	C26H26F2N2.2HCl	[M]+					30484-77-6/		GNPS	1	pos	3.47134e+07	1.02907e+08	5.90855e+07
M478T250	MLS001142419-01!	478.204	250.1	478.202	4.73948	C26H27FN4O4	[M]+							GNPS	1	pos	1.24314e+07	1.29046e+07	1.54391e+07
M478T299	MLS001157907-01!(2R)-3-(1H-indol-3-yl)-2-[[(2S)-3-methyl-2-[(3-oxo-2,4-dihydroquinoxaline-1-carbonyl)amino]butanoyl]amino]propanoic acid	478.206	298.7	477.201	4.58999	C25H27N5O5	[M+H]+							GNPS	1	pos	2.04992e+06	1.94128e+06	2.3862e+06
M496T238_1	NCGC00160230-01!6-BENZOYLHETERATISINE	496.27	238.3	495.262	0.677245	C29H37NO6	[M+H]+							GNPS	1	pos	1.86335e+06	3.23737e+06	3.13096e+06
M479T549_2	Calceolarioside B	479.448	548.7	478.446	10.17	C23H26O11	[M+H]+	Organooxygen compounds	Alcohols and polyols					GNPS	1	pos	3.99726e+07	1.62352e+07	5.10695e+07
M479T89	NCGC00380701-01_C24H32O11_2-Propenoic acid, 2-methyl-, (4S,6R,6aS,9R,10S,10aR)-6,10-bis(acetyloxy)-4,5,6,6a,7,8,9,10-octahydro-6a,9-dihydroxy-3-(methoxymethyl)-6,9-dimethyl-2-oxo-2H-naphtho[8a,1-b]furan-4-yl ester	479.187	89.1	496.194	0.15058	C24H32O11	[M+H-H2O]+							GNPS	1	pos	1.55308e+07	1.30499e+07	1.2995e+07
M480T299	MLS001141325-01!(2S)-2-[6-[(10aS)-1,3-dioxo-10,10a-dihydro-5H-imidazo[1,5-b]isoquinolin-2-yl]hexanoylamino]-3-(4-hydroxyphenyl)propanoic acid	480.214	298.6	479.206	1.22519	C26H29N3O6	[M+H]+							GNPS	1	pos	266894	204071	124119
M480T381_2	MLS001142768-01!methyl 1-[1-[(2S)-2-[(4-methylphenyl)sulfonylamino]propanoyl]piperidine-4-carbonyl]piperidine-4-carboxylate	480.22	381	479.209	7.3242	C23H33N3O6S	[M+H]+							GNPS	1	pos	1.05996e+06	2.27071e+06	1.4314e+06
M480T370	MLS001158564-01!(3S)-N-[(2S)-3-(1H-indol-3-yl)-1-oxo-1-(4-propan-2-ylanilino)propan-2-yl]-1,2,3,4-tetrahydroisoquinoline-3-carboxamide	480.254	370	480.253	3.90155	C30H32N4O2	[M]+							GNPS	1	pos	1.68643e+07	1.98078e+07	2.10175e+07
M481T269	NCGC00385789-01_C26H42O9_5,6,16-Trihydroxygrayanotox-10-en-3-yl hexopyranoside	481.275	268.5	498.283	1.55613	C26H42O9	[M+H-H2O]+							GNPS	1	pos	5.49029e+06	6.83097e+06	1.02176e+07
M499T117	NCGC00180690-03!2-[5,7-dihydroxy-3-oxo-6-[(2E,6E)-3,7,11-trimethyldodeca-2,6,10-trienyl]-1H-isoindol-2-yl]pentanedioic acid	499.257	117.1	499.257	0.205353	C28H37NO7	[M]+							GNPS	1	pos	4.95675e+06	4.31271e+06	3.93979e+06
M500T338	MLS001142727-01!	500.266	338.2	499.258	0.567866	C29H33N5O3	[M+H]+							GNPS	1	pos	1.65763e+07	5.97049e+06	1.27036e+07
M482T415	CarmaphycinA_enone	482.298	414.7	499.308	4.26819	C25H45N3O5S	[M+H-H2O]+							GNPS	1	pos	4.16372e+07	6.55363e+07	9.09594e+07
M500T287_2	NCGC00385001-01!5-[3-[[(E)-3-(3,4-dihydroxyphenyl)prop-2-enoyl]oxymethyl]-5-hydroxypentyl]-5,6,8a-trimethyl-3,4,4a,6,7,8-hexahydronaphthalene-1-carboxylic acid	500.278	286.7	500.277	0.592431	C29H40O7	[M]+							GNPS	1	pos	1.68546e+06	1.50379e+06	2.09335e+06
M483T371	Strychnofoline	483.274	370.6	482.618	3.00519	C30H34N4O2	[M+H]+							GNPS	1	pos	5.2978e+06	1.37966e+07	1.07758e+07
M484T47	regorafenib	483.821	46.9	482.816	4.49753	C21H15ClF4N4O3	[M+H]+	Organooxygen compounds	Ethers			755037-03-7/		GNPS	1	pos	2.1044e+06	2.85636e+06	3.04781e+06
M501T408	Adefovir Dipivoxil	501.198	407.6	501.199	2.09406	C20H32N5O8P	[M]+	Imidazopyrimidines	Purines and purine derivatives			142340-99-6	HMDB0014856	GNPS	1	pos	264588	132021	563559
M484T222	NCGC00385656-01!9-(1H-indol-3-ylmethyl)-6,12-dimethyl-3-propan-2-yl-1,4,7,10,13-pentazacyclopentadecane-2,5,8,11,14-pentone	484.243	222.3	484.243	0.243935	C24H32N6O5	[M]+							GNPS	1	pos	787212	714072	819578
M484T238	Smenamide A	484.244	238.3	501.251	0.149106	[C28H38ClN2O4]+	[M+H-H2O]+							GNPS	1	pos	8.40112e+06	3.27054e+06	2.13863e+06
M502T391	NCGC00380616-01_C28H39NO7_Spiro[2H-furo[2,3-e]isoindole-2,1'(2'H)-naphthalene]-7(3H)-acetic acid, 3',4',4'a,5',6,6',7',8,8',8'a-decahydro-4,6',7'-trihydroxy-2',5',5',8'a-tetramethyl-alpha-(1-methylethyl)-6-oxo-, (alphaS,2R,2'R,6'S,7'R,8'aS)-	502.281	390.6	501.273	1.13764	C28H39NO7	[M+H]+							GNPS	1	pos	5.94016e+06	5.49316e+06	9.63116e+06
M485T437	NCGC00347703-02_C30H44O5_Lup-20(29)-ene-27,28-dioic acid, 3-oxo-, (5xi,9xi,18xi)-	485.333	437.3	484.319	13.2888	C30H44O5	[M+H]+							GNPS	1	pos	6.6909e+07	2.07156e+07	1.02522e+08
M484T577	azlocillin sodium	484.475	576.8	483.475	13.6767	C20H22N5NaO6S	[M+H]+	Carboxylic acids and derivatives	Carboxylic acid derivatives			37091-65-9/		GNPS	1	pos	2.56367e+07	1.83337e+07	2.3087e+07
M486T271_1	MLS001141331-01!(2S)-2-[[2-(3-benzyl-4,8-dimethyl-2-oxochromen-7-yl)oxyacetyl]amino]-3-phenylpropanoic acid	486.194	270.5	485.184	5.31972	C29H27NO6	[M+H]+							GNPS	1	pos	1.51437e+06	1.72308e+06	1.29414e+06
M485T550_1	MLS001141007-01!	485.214	549.7	502.222	0.589554	C28H30N4O5	[M+H-H2O]+							GNPS	1	pos	913082	1.10604e+06	863510
M485T282	NCGC00385080-01!4-[(E)-3-[(2R,3R,4S,5S,6R)-3-[(2S,3R,4R)-3,4-dihydroxy-4-(hydroxymethyl)oxolan-2-yl]oxy-4,5-dihydroxy-6-(hydroxymethyl)oxan-2-yl]oxybut-1-enyl]-3,5,5-trimethylcyclohex-2-en-1-one	485.235	281.5	502.241	1.48787	C24H38O11	[M+H-H2O]+							GNPS	1	pos	7.18251e+06	7.67882e+06	7.61071e+06
M502T335	NCGC00385760-01!(2S,3S,9R,13R,14S,16R)-2,3,16-trihydroxy-17-[(2R)-2-hydroxy-6-methyl-3-oxohept-6-en-2-yl]-4,4,9,13,14-pentamethyl-1,2,3,7,8,10,12,15,16,17-decahydrocyclopenta[a]phenanthren-11-one	502.33	335.1	502.329	1.9127	C30H46O6	[M]+							GNPS	1	pos	2.60887e+07	1.16513e+07	1.75785e+07
M486T308_2	MLS001060846-01!	486.224	308.1	486.225	1.9493	C28H33ClF2N2O	[M]+							GNPS	1	pos	1.42338e+07	1.40976e+07	7.88237e+06
M504T636_1	NCGC00380972-01_C32H45N3O2_	504.36	636.2	503.351	2.27282	C32H45N3O2	[M+H]+							GNPS	1	pos	1.14463e+07	1.28533e+07	9.05415e+06
M487T455_1	NCGC00380661-01_C23H36O12_	487.215	454.8	504.221	4.01754	C23H36O12	[M+H-H2O]+							GNPS	1	pos	2.02889e+07	2.11971e+07	1.84884e+07
M504T512	Strepin P1	504.308	512	504.306	4.32597	C25H40N6O5	[M]+					96551-71-2		GNPS	1	pos	6.89391e+06	6.22203e+06	7.16343e+06
M488T247_1	MLS001401457-01!Nefazodone	488.195	246.6	505.201	1.64554	C25H33Cl2N5O2	[M+H-H2O]+							GNPS	1	pos	5.93525e+06	7.72837e+06	2.94469e+06
M488T395	MLS002154121-01!Prednicarbate73771-04-7	488.243	394.8	488.241	4.46885	C27H36O8	[M]+							GNPS	1	pos	8.33125e+06	6.65436e+06	8.44894e+06
M505T400	MLS001332642-01!Sodium glycocholate hydrate863-57-0	505.302	400.4	505.302	0.302734	C26H44NNaO7	[M]+							GNPS	1	pos	4.22575e+07	5.16365e+07	2.94104e+07
M490T51_1	MLS001075933-01!2-[[(Z)-2-benzamido-3-(3,4,5-trimethoxyphenyl)prop-2-enoyl]amino]-2-phenylacetic acid	490.175	51.3	490.174	1.42567	C27H26N2O7	[M]+							GNPS	1	pos	2.10369e+07	3.2217e+07	2.61435e+07
M508T102_2	MLS002153833-01!PUROMYCIN DIHYDROCHLORIDE	508.207	102.2	507.2	0.647885	C22H30ClN7O5	[M+H]+							GNPS	1	pos	3.08112e+07	3.58691e+07	3.35933e+07
M508T249_1	MLS001142758-01!methyl 1-[1-[(2S)-3-methyl-2-[(4-methylphenyl)sulfonylamino]butanoyl]piperidine-4-carbonyl]piperidine-4-carboxylate	508.248	248.6	507.24	0.163117	C25H37N3O6S	[M+H]+							GNPS	1	pos	2.9314e+06	1.9965e+06	1.30248e+06
M490T550_3	Darifenacin HBr	490.459	549.7	507.462	9.85607	C28H31BrN2O2	[M+H-H2O]+	Organooxygen compounds	Ethers			133099-07-7/		GNPS	1	pos	4.56926e+08	4.51631e+08	1.69771e+08
M491T550_3	Flunixin meglumin	491.461	549.7	491.458	5.29035	C14H11F3N2O2.C7H17NO5	[M]+	Organooxygen compounds	Alcohols and polyols			42461-84-7/		GNPS	1	pos	1.26274e+08	9.34768e+07	9.97602e+07
M510T359	NCGC00384828-01!	510.249	359.3	509.241	0.0557767	C29H35NO7	[M+H]+							GNPS	1	pos	2.92151e+06	9.38346e+06	3.59085e+06
M509T433	MLS002154263-01!Clofilium tosylate92953-10-1	509.274	433.4	509.273	1.09382	C28H44ClNO3S	[M]+							GNPS	1	pos	3.45911e+07	7.72861e+07	1.20847e+08
M509T403	NCGC00180429-03_C27H43NO8_Cevane-3,4,7,14,15,16,20-heptol, 4,9-epoxy-, (3beta,4alpha,7alpha,15alpha,16beta)-	509.299	402.9	509.299	0.456832	C27H43NO8	[M]+							GNPS	1	pos	1.78573e+07	1.18954e+07	1.08572e+07
M493T327_2	enalapril maleate	493.22	327.3	492.519	4.54847	C24H32N2O9	[M+H]+	Carboxylic acids and derivatives	Carboxylic acid derivatives			76095-16-4/		GNPS	1	pos	1.07687e+08	1.6585e+07	1.82654e+07
M510T335	NCGC00385308-01_C26H38O10_	510.245	335.4	510.246	2.34675	C26H38O10	[M]+							GNPS	1	pos	9.66213e+06	8.32502e+06	1.36577e+07
M494T481_1	MLS001032302-01!(2S)-2-[[(2S)-3-methyl-2-[[(2S)-3-oxo-2-propan-2-yl-2,4-dihydroquinoxaline-1-carbonyl]amino]pentanoyl]amino]-3-phenylpropanoic acid	494.253	480.8	494.253	0.243171	C27H34N4O5	[M]+							GNPS	1	pos	1.56236e+07	1.07813e+07	1.79269e+07
M494T157	Communesin C (identified trough in silico generated spectrum)	494.268	157.3	494.268	0.761385	C31H34N4O2	[M]+							GNPS	1	pos	16168.5	3.27825e+06	1.7826e+06
M495T346	Pumiloside	495.164	346.4	512.179	16.4915	C26H28N2O9	[M+H-H2O]+			C16723	Chemical structure transformation maps			GNPS	1	pos	819775	1.37846e+06	1.64527e+06
M495T235	MLS001148627-01!	495.193	235.3	512.2	1.41422	C29H34Cl2N2O2	[M+H-H2O]+							GNPS	1	pos	2.12388e+06	1.06137e+06	1.7394e+06
M513T274_2	MLS001333624-01!Bisphenol A glycerolate dimethacrylate1565-94-2	513.246	274.4	512.241	4.66465	C29H36O8	[M+H]+							GNPS	1	pos	5.12203e+07	5.06299e+07	4.22081e+07
M495T234_2	1-Alaninechlamydocin_130134	495.257	233.9	512.263	1.31069	C27H36N4O6	[M+H-H2O]+					141446-96-0		GNPS	1	pos	3.37054e+06	7.8123e+06	2.20081e+07
M495T394	schweinfurthin E	495.273	393.7	494.619	1.64543	C30H38O6	[M+H]+	Organooxygen compounds	Alcohols and polyols					GNPS	1	pos	7.46498e+06	6.68229e+06	7.35878e+06
M496T104	NCGC00380588-01!1-hydroxy-10,12-dimethoxy-8-methyl-4-(3,4,5-trihydroxy-4,6-dimethyloxan-2-yl)naphtho[1,2-c]isochromen-6-one	496.181	104.1	496.173	14.8485	C27H28O9	[M]+							GNPS	1	pos	259621	644348	786249
M513T512_1	Anandamide O phosphorylcholine from Mulder Biochemistry 2006 45 38 11267 11277	513.345	511.7	513.345	0.0277589	[C27H50N2O5P]+	[M]+							GNPS	1	pos	7.80007e+07	8.06388e+07	6.09367e+07
M496T549	orlistat	496.4	548.5	495.736	0.504037	C29H53NO5	[M+H]+	Carboxylic acids and derivatives	Amino acids, peptides, and analogues			96829-58-2/		GNPS	1	pos	1.67575e+07	1.47413e+07	1.90788e+07
M497T295	NCGC00380931-01_C26H42O10_	497.271	295.4	514.278	0.475508	C26H42O10	[M+H-H2O]+							GNPS	1	pos	9.9464e+06	9.68101e+06	1.24065e+07
M498T50	MLS000028670-01!DIMENHYDRINATE	498.157	50	498.155	4.27544	[C24H25ClN5O5]-	[M]+							GNPS	1	pos	5.4605e+06	5.03398e+06	5.49032e+06
M498T260	NCGC00169355-02_C28H37NO8_Pentanedioic acid, 2-[(6'S,8a'S)-3',4',4'a,5',6,6',7',8,8',8'a-decahydro-4,6'-dihydroxy-2',5',5',8'a-tetramethyl-6-oxospiro[2H-furo[2,3-e]isoindole-2,1'(2'H)-naphthalen]-7(3H)-yl]-	498.244	260.5	515.252	1.1704	C28H37NO8	[M+H-H2O]+							GNPS	1	pos	1.15664e+06	707917	1.20995e+06
M498T78	Methyl Fexofenadine	498.294	77.6	515.304	4.06345	C33H41NO4	[M+H-H2O]+					154825-96-4		GNPS	1	pos	3.00143e+06	3.32356e+06	4.64387e+06
M516T103	NCGC00380718-01_C29H40O8_2-Butenoic acid, 2-methyl-, 1a,1b,4,4a,5,7a,7b,8,9,9a-decahydro-4a,7b-dihydroxy-3-(hydroxymethyl)-1,1,6,8-tetramethyl-9a-(2-methyl-1-oxopropoxy)-5-oxo-1H-cyclopropa[3,4]benz[1,2-e]azulen-9-yl ester, (2E)-	516.272	102.8	516.272	0.616419	C29H40O8	[M]+							GNPS	1	pos	6.03638e+06	7.20886e+06	6.45139e+06
M499T183	conglobatin	499.28	182.8	498.612	0.0742349	C28H38N2O6	[M+H]+							GNPS	1	pos	46440.1	1.25983e+07	2.0343e+07
M500T294	MLS001140554-01!	500.246	293.8	500.242	7.28541	C29H32N4O4	[M]+							GNPS	1	pos	1.14209e+07	8.4915e+06	1.21483e+07
M518T456	Retapamulin	518.33	456.5	517.323	1.04955	C30H47NO4S	[M+H]+	Prenol lipids	Diterpenoids			224452-66-8	HMDB0015386	GNPS	1	pos	1.26352e+08	1.08996e+08	9.8772e+07
M500T604_3	Mitoxantrone Hydrochloride	500.394	603.6	517.402	0.851328	C22H28N4O6.2ClH	[M+H-H2O]+	Organooxygen compounds	Alcohols and polyols			70476-82-3/		GNPS	1	pos	7.37406e+08	7.11074e+08	1.41105e+08
M501T250	Prenyl glucoside	501.171	249.6	518.179	0.929823	C26H30O11	[M+H-H2O]+	Fatty Acyls	Fatty acyl glycosides	C09808		117861-55-9/52589-11-4	HMDB0031876	GNPS	1	pos	62916.6	215522	31012.3
M501T659	Mupirocin	501.312	658.9	500.298	12.7486	C26H44O9	[M+H]+	Fatty Acyls	Fatty acids and conjugates	C11758		12650-69-0	HMDB0014554	GNPS	1	pos	283157	341966	1.05099e+06
M519T487_1	NCGC00385359-01_C30H46O7_(3beta,8xi,9xi)-3-[(2,6-Dideoxy-3-O-methylhexopyranosyl)oxy]-14-hydroxycard-20(22)-enolide	519.338	486.8	518.324	13.0362	C30H46O7	[M+H]+							GNPS	1	pos	1.39242e+08	5.25694e+07	1.33318e+08
M518T502_2	fenticonazole nitrate	518.411	501.9	518.412	1.35028	C24H21Cl2N3O4S	[M]+	Organooxygen compounds	Ethers			73151-29-8/		GNPS	1	pos	7.35865e+07	1.27344e+08	7.52788e+07
M502T287	MLS001158377-01!(2S)-3-(1H-indol-3-yl)-2-[[(2S)-3-methyl-2-[[(2S)-3-oxo-2-propan-2-yl-2,4-dihydroquinoxaline-1-carbonyl]amino]butanoyl]amino]propanoic acid	502.24	287.1	519.248	1.66286	C28H33N5O5	[M+H-H2O]+							GNPS	1	pos	1.62404e+07	1.26477e+07	1.65399e+07
M503T546_1	Beclometasone dipropionate	503.225	546.2	520.223	18.9458	C28H37ClO7	[M+H-H2O]+	Steroids and steroid derivatives	Pregnane steroids	C07813		5534-09-8	HMDB0014538	GNPS	1	pos	2.91592e+06	3.47902e+06	3.72274e+06
M521T483_1	Purothionin AII	521.25	483	520.242	0.466648	C26H36N2O9	[M+H]+	Carboxylic acids and derivatives	Amino acids, peptides, and analogues			58239-09-1	HMDB0039001	GNPS	1	pos	9.9351e+07	5.77533e+07	1.59952e+08
M521T483_3	MLS000069359-01!D600	521.277	483.1	520.27	2.25618	C28H41ClN2O5	[M+H]+							GNPS	1	pos	3.21063e+06	6.24785e+06	5.419e+07
M504T184	MLS001401390-01!LOMERIZINE DiHCl	504.213	184.2	504.199	12.9925	C27H31ClF2N2O3	[M-H2O+NH4]+							GNPS	1	pos	3.72266e+06	3.6269e+06	2.55677e+06
M504T102_1	MLS001332387-01!Chlorhexidine55-56-1	504.205	102.5	504.203	3.57728	C22H30Cl2N10	[M]+							GNPS	1	pos	1.02566e+08	3.18508e+07	1.31137e+08
M504T102_2	MLS001333691-01!	504.222	102.5	503.216	1.80007	C26H33NO9	[M+H]+							GNPS	1	pos	2.16236e+07	1.20097e+08	2.34451e+07
M504T492	MLS001142640-01!methyl 1-[1-[(2S)-3-methyl-2-[(4-methylphenyl)sulfonylamino]pentanoyl]piperidine-4-carbonyl]piperidine-4-carboxylate	504.246	492	521.256	5.40008	C26H39N3O6S	[M+H-H2O]+							GNPS	1	pos	7.7629e+06	1.82105e+07	1.77002e+07
M505T52	NCGC00380196-01!2-[5-chloro-7-(3,5-dihydroxyhexanoyloxy)-3-[(1E,3E,5E)-hepta-1,3,5-trienyl]-7-methyl-6,8-dioxoisoquinolin-2-yl]acetic acid	505.148	51.6	505.15	5.43314	C25H28ClNO8	[M]+							GNPS	1	pos	1.28873e+07	1.42146e+07	1.51404e+07
M506T512	MLS001140787-01!(2S)-2-[[(2R)-2-[[1-[(2-methylpropan-2-yl)oxycarbonyl]-4-phenylpiperidine-4-carbonyl]amino]propanoyl]amino]-3-phenylpropanoic acid	506.26	512.3	523.268	1.38645	C29H37N3O6	[M+H-H2O]+							GNPS	1	pos	3.38931e+07	3.62625e+07	4.5364e+07
M507T139	LSM-4504	507.201	138.7	506.545	0.110568	C29H30O8	[M+H]+	Organooxygen compounds	Ethers					GNPS	1	pos	199620	125260	229525
M507T318	Okaramine J_120151	507.272	317.7	524.279	0.380443	C32H36N4O3	[M+H-H2O]+					244071-71-4		GNPS	1	pos	7.25958e+06	9.9813e+06	1.10527e+07
M508T102_1	NCGC00384823-01_C25H32O11_	508.194	102.2	508.194	0.908795	C25H32O11	[M]+							GNPS	1	pos	1.14093e+07	1.17766e+07	1.18808e+07
M508T172	NCGC00160137-01!2-[2-(3,4-Dimethoxy-phenyl)-ethyl]-6-(4-methoxy-phenyl)-2,3,6,7,12,12a-hexahydro-pyrazino[1',2'_1,6]pyrido[3,4-b]indole-1,4-dione	508.218	171.8	525.226	2.04064	C31H31N3O5	[M+H-H2O]+							GNPS	1	pos	1.24092e+06	242753	270771
M508T320_2	MLS001148580-01!6ALPHA,9ALPHA-DIFLUOROPREDNISOLONE 21-ACETATE 17-BUTYRATE	508.226	319.5	508.227	3.26601	C27H34F2O7	[M]+							GNPS	1	pos	5.72448e+07	3.57448e+07	6.50464e+07
M525T400_1	MLS002154101-01!Deptropine citrate2169-75-7	525.236	400.4	525.236	0.318105	C29H35NO8	[M]+							GNPS	1	pos	447649	286105	118132
M508T434_1	B24A07 (Likely Tubastrindole B)	508.235	433.7	508.234	3.10459	C28H28N8O2	[M]+							GNPS	1	pos	2.88476e+07	1.08101e+08	2.21087e+07
M525T409	MLS000859895-01!23142-01-0	525.257	408.7	525.257	0.75477	C26H39NO10	[M]+							GNPS	1	pos	1.06825e+07	1.29943e+07	1.35604e+07
M508T578	NCGC00380724-01_C28H47NO8_(3R,5R,6S,7S,9R,11E,13S,14R)-14-Ethyl-13-hydroxy-3,5,7,9,13-pentamethyl-2,4,10-trioxooxacyclotetradec-11-en-6-yl 3,4,6-trideoxy-3-(dimethylamino)-D-xylo-hexopyranoside	508.325	577.8	525.33	3.47521	C28H47NO8	[M+H-H2O]+							GNPS	1	pos	1.56724e+07	1.12154e+07	9.11419e+06
M509T418	NCGC00385403-01_C29H34O9_7,11-Methano-2H-cycloocta[3,4]benzo[1,2-c]pyran-8-acetic acid, alpha-(acetyloxy)-4-(3-furanyl)-1,4,4a,5,6,6a,7,8,9,10,11,12-dodecahydro-4a,7,9,9-tetramethyl-2,10,13-trioxo-, methyl ester, (4R,4aR,7R,8S,11R)-	509.213	418.2	526.22	0.100807	C29H34O9	[M+H-H2O]+							GNPS	1	pos	2.46492e+07	2.57174e+07	8.65596e+06
M509T298_2	Indacaterol	509.227	298.1	392.491	2.0175	C24H28N2O3	[M+H]+	Organooxygen compounds	Alcohols and polyols			312753-06-3	HMDB0015608	GNPS	1	pos	964921	808442	880731
M510T376_1	MLS001142948-01!(2S)-5-amino-2-[[1-[(2S)-3-methyl-2-[(4-methylphenyl)sulfonylamino]butanoyl]piperidine-4-carbonyl]amino]-5-oxopentanoic acid	510.217	376.4	510.215	4.07586	C23H34N4O7S	[M]+							GNPS	1	pos	884923	1.55816e+06	1.10309e+06
M527T559	Fesoterodine fumarate (Toviaz)	527.286	558.6	527.288	4.74629	C30H41NO7	[M]+					286930-02-7/345663-07-2		GNPS	1	pos	2.06223e+07	2.1469e+07	1.47019e+07
M514T241	MLS001140329-01!	514.258	240.9	514.258	0.205282	C30H34N4O4	[M]+							GNPS	1	pos	9.14063e+06	7.00602e+06	2.37551e+06
M514T543_1	Carmaphycin B	514.289	542.7	531.298	2.30956	C25H45N3O7S	[M+H-H2O]+							GNPS	1	pos	1.00313e+07	9.79985e+06	9.06648e+06
M514T374_2	maraviroc	514.336	374.2	513.665	0.596163	C29H41F2N5O	[M+H]+	Carboxylic acids and derivatives	Carboxylic acid derivatives			376348-65-1/		GNPS	1	pos	3.73637e+07	9.31527e+07	8.24178e+07
M532T286	Verrucarin A-16-oic acid (9CI)_120089	532.197	285.8	532.194	4.20551	C27H32O11	[M]+					909027-60-7		GNPS	1	pos	3.96179e+06	3.74496e+06	2.6823e+06
M515T271	MLS001141315-01!	515.207	270.8	532.214	0.985032	C29H32N4O4S	[M+H-H2O]+							GNPS	1	pos	361148	254746	337420
M516T217	NCGC00384842-01_C28H36O9_(1R,2R,4S,16R,17R,20S)-13,20-Dimethoxy-4,7,17,22,22-pentamethyl-11-oxo-5,10,21,23-tetraoxahexacyclo[18.2.1.0~1,17~.0~4,16~.0~6,14~.0~8,12~]tricosa-6(14),7,12-trien-2-yl acetate	516.236	216.8	516.236	0.450825	C28H36O9	[M]+					81543-01-3		GNPS	1	pos	5.05269e+06	7.75059e+06	8.23164e+06
M534T56	NCGC00381297-01_C29H42O9_Carda-5,20(22)-dienolide, 3-(beta-D-glucopyranosyloxy)-14-hydroxy-, (3beta,9xi)-	534.281	55.5	534.283	3.33705	C29H42O9	[M]+							GNPS	1	pos	1.25956e+07	1.34807e+07	7.79778e+06
M534T275	Antimycin A2	534.259	275	534.258	1.81411	C27H38N2O9	[M]+					27220-57-1		GNPS	1	pos	1.71661e+06	1.80257e+06	1.95361e+06
M535T136	MLS001142764-01!tert-butyl N-[(2S)-4-methylsulfanyl-1-oxo-1-[4-[[(2S)-1-oxo-1-(1-phenylethylamino)propan-2-yl]carbamoyl]piperidin-1-yl]butan-2-yl]carbamate	535.294	136.2	534.288	1.06006	C27H42N4O5S	[M+H]+							GNPS	1	pos	80057.9	196869	134995
M518T164	MLS002153312-01!(-)-cis-(1S,2R)-U-50488 tartrate	518.144	164.4	518.159	28.866	C23H32Cl2N2O7	[M]+							GNPS	1	pos	497663	1.41229e+06	153523
M518T397	NCGC00381154-01_C27H35ClN2O6_6-{7-Acetoxy-5-chloro-3-[(1E,3E)-3,5-dimethyl-1,3-heptadien-1-yl]-7-methyl-6,8-dioxo-7,8-dihydro-2(6H)-isoquinolinyl}norleucine	518.218	396.8	518.218	0.510441	C27H35ClN2O6	[M]+							GNPS	1	pos	1.481e+07	1.69157e+07	1.53272e+07
M519T642	NCGC00380976-01_C28H42N2O7_(4E,10E)-13,20-Dihydroxy-8,14-dimethoxy-4,10,12,16-tetramethyl-3-oxo-2-azabicyclo[16.3.1]docosa-1(22),4,10,18,20-pentaen-9-yl carbamate	519.307	642	518.299	0.81323	C28H42N2O7	[M+H]+							GNPS	1	pos	770741	2.22748e+06	1.58067e+06
M536T462	NCGC00347555-02!2-(21-amino-3,20-dihydroxydocosan-2-yl)oxy-6-(hydroxymethyl)oxane-3,4,5-triol	536.416	461.8	535.408	0.570855	C28H57NO8	[M+H]+							GNPS	1	pos	2.30726e+07	2.32165e+07	2.2263e+07
M536T378_2	MLS002153145-01!WAY-100635 maleate salt	536.265	378.3	536.265	1.71178	[C29H36N4O6]2-	[M]+							GNPS	1	pos	1.40593e+08	1.43656e+08	1.2888e+08
M537T369_2	MLS001306422-01!138452-21-8	537.266	368.9	537.265	2.81715	C32H40ClNO4	[M]+							GNPS	1	pos	5.09201e+07	4.78265e+07	4.87163e+07
M538T347	NCGC00380865-01_C28H42O10_4H-Cyclopenta[a]cyclopropa[f]cycloundecen-4-one, 4a-(acetyloxy)-9-[(hexopyranosyloxy)methyl]-1,1a,4a,5,6,7,7a,10,11,11a-decahydro-7-hydroxy-1,1,3,6-tetramethyl-, (8E)-	538.278	347.2	538.278	1.11923	C28H42O10	[M]+							GNPS	1	pos	1.14323e+07	1.2519e+07	1.05293e+07
M522T50_2	(7R,8S)-dihydrodehydrodiconiferyl alcohol 9-O-beta-D-glucopyranoside	522.21	50.3	522.21	0.551678	C26H34O11	[M]+							GNPS	1	pos	601458	516874	775028
M522T428	TC1	522.239	428.1	522.237	2.63472	C27H34ClF3N4O	[M]+							GNPS	1	pos	2.08053e+06	2.54561e+06	2.80865e+06
M522T195	Okaramine K_120152	522.264	195.3	522.263	1.54912	C32H34N4O3	[M]+					244071-72-5		GNPS	1	pos	297255	207978	400809
M540T339	NCGC00386096-01!(9E,15E,19E)-3-(2-amino-2-oxoethyl)-11,13-dihydroxy-14,21-dimethoxy-8,10,12-trimethyl-7,21-dioxohenicosa-9,15,19-trienoic acid	540.317	339.3	539.309	0.0148431	C28H45NO9	[M+H]+							GNPS	1	pos	4.775e+06	6.28418e+06	7.05485e+06
M541T499_1	MLS002172449-01!L-765,314 hydrate	541.276	498.6	540.27	0.940133	C27H36N6O6	[M+H]+							GNPS	1	pos	6.48173e+06	4.93845e+06	7.05123e+06
M524T192_1	MLS001159195-01!(2S)-2-[[(2S)-2-[[(3R)-2,2-dimethyl-5-oxo-3,9b-dihydro-[1,3]thiazolo[2,3-a]isoindole-3-carbonyl]amino]-4-methylpentanoyl]amino]-3-phenylpropanoic acid	524.22	191.5	523.214	2.80065	C28H33N3O5S	[M+H]+							GNPS	1	pos	5.60861e+06	5.50521e+06	5.37886e+06
M524T461_1	MLS001140929-01!	524.297	461.2	541.305	2.01433	C32H39N5O3	[M+H-H2O]+							GNPS	1	pos	1.91261e+08	3.54429e+08	7.09092e+07
M525T48_1	Dihydrogenated 14-bromodiscorhabdin C (+2)	524.858	47.7	541.871	10.7752	[C18H15Br3N3O2]+	[M+H-H2O]+							GNPS	1	pos	2.37146e+06	2.72171e+06	2.75128e+06
M543T627_2	3-[(3-OH-myristoyl)oxy]decanoyl glutamine	543.401	627	542.393	1.32854	C29H54N2O7	[M+H]+							GNPS	1	pos	1.79807e+07	8.29666e+06	8.71698e+06
M527T362_2	NCGC00380886-01_C26H40O12_	527.246	362.4	544.252	2.57428	C26H40O12	[M+H-H2O]+							GNPS	1	pos	3.81772e+07	4.56691e+07	4.2914e+07
M545T306	MLS001157801-01!tert-butyl (2S)-2-[4-[[(2S)-1-[(2-methoxyphenyl)methylamino]-3-methyl-1-oxobutan-2-yl]carbamoyl]piperidine-1-carbonyl]pyrrolidine-1-carboxylate	545.334	306	544.326	0.438029	C29H44N4O6	[M+H]+							GNPS	1	pos	9.04382e+06	1.11382e+07	1.259e+07
M544T534_1	MLS002153995-01!Alexidine dihydrochloride22573-93-9	544.445	534.2	544.446	1.32154	C26H57ClN10	[M]+							GNPS	1	pos	7.45554e+07	7.26829e+07	6.92326e+07
M528T231	DAUNORUBICIN HYDROCHLORIDE	528.196	231.1	527.179	17.3759	C27H29NO10	[M+H]+							GNPS	1	pos	158142	102173	35758.1
M528T110_1	MLS001140956-01!	528.312	109.6	527.29	28.9298	C31H37N5O3	[M+H]+							GNPS	1	pos	1.09383e+07	2.59651e+07	3.16496e+07
[truncated: 7,497 more rows]

## Sheet: 注释
标题	注释
ID	代谢物一级名称
name	鉴定结果
mz	质荷比
rt	保留时间（单位秒）
exact_mass	精确分子质量
ppm	检测分子量与理论分子量的误差，单位为 ppm
formula	分子式
precursor_type	代谢物加和方式
class	化学结构一级分类名称
sub_class	化学结构二级分类名称
KEGG	代谢物KEGG ID号
KEGG_Pathway	代谢物注释通路名称
CAS	CAS编号
hdmb	HDMB编号
library	鉴定所用数据库
level	1表示一级鉴定结果，2表示二级鉴定结果
posneg	检测模式（pos为正离子模式，neg为负离子模式）
样本矩阵	对应样本归一化峰面积
*本页为表格注释，详细结果请看本文件的代谢物一二级鉴定定量总表
